# Supplementary material for: How Does Lower Limb Respond to Unexpected Balance Perturbations? New Insights from Synchronized Human Kinetics, Kinematics, Muscle Electromyography (EMG) and Mechanomyography (MMG) Data
Source: Biosensors (Basel). 2022 Jun 18;12(6):430. doi: 10.3390/bios12060430 (PMC9220852; doi:10.3390/bios12060430)
Supplement: Supplementary file 1 [file biosensors-12-00430-s001.zip]

Archive with 1 entries (1 files):
- biosensors-1737245-supplementary.xlsx
