# Supplementary material for: How Does Lower Limb Respond to Unexpected Balance Perturbations? New Insights from Synchronized Human Kinetics, Kinematics, Muscle Electromyography (EMG) and Mechanomyography (MMG) Data
Source: Biosensors (Basel). 2022 Jun 18;12(6):430. doi: 10.3390/bios12060430 (PMC9220852; doi:10.3390/bios12060430)
Supplement: Supplementary file 1 [file biosensors-12-00430-s001.zip › biosensors-1737245-supplementary.xlsx]

## Sheet: Table S1
				Onset latency (ms)								Time to peak (ms)								Peak value (mm)
		Magnitude	Postural sway	Minimum	Maximum	Range	Mean	Std. Deviation	Range/Mean *100%	Std. Deviation/Mean *100%		Minimum	Maximum	Range	Mean	Std. Deviation	Range/Mean *100%	Std. Deviation/Mean *100%		Minimum	Maximum	Range	Mean	Std. Deviation	Range/Mean *100%	Std. Deviation/Mean *100%
Postural sway (n=12)	Following anterior pulls	Large	CoM displacement	72	157.333	85.3333	120.167	24.178	0.710125	0.201204		636	1025.33	389.333	827.889	126.38	0.470272	0.152654		47.5012	181.886	134.385	86.517	35.421	1.55327	0.40941
			CoP displacement	14.6667	144	129.333	86	44.121	1.50388	0.513035		538.667	925.333	386.667	672.222	121.799	0.575207	0.181189		121.149	190.703	69.5533	137.875	19.2841	0.504467	0.139866
		Medium	CoM displacement	80	200	120	136.778	33.1776	0.877335	0.242566		548	804	256	674.444	86.2148	0.379572	0.127831		22.921	78.9631	56.0421	46.3481	16.3024	1.20916	0.351739
			CoP displacement	18.6667	150.667	132	83.0556	44.4972	1.5893	0.535752		492	721.333	229.333	579.722	60.5707	0.395592	0.104482		89.4025	135.34	45.9371	110.762	12.4641	0.414738	0.112531
		Small	CoM displacement	77.3333	326.667	249.333	154.389	64.9472	1.61497	0.420673		514.667	1257.33	742.667	764	243.32	0.972077	0.318482		13.6664	55.4352	41.7688	28.2619	13.3201	1.47792	0.471311
			CoP displacement	24	309.333	285.333	116.111	77.0139	2.45742	0.663277		404	1236	832	642.333	233.949	1.29528	0.364217		45.7306	81.559	35.8284	65.8407	11.586	0.544168	0.17597
	Following posterior pulls	Large	CoM displacement	88	178.667	90.6667	121	27.3304	0.749311	0.225871		610.667	1056	445.333	759.167	125.794	0.586608	0.165701		29.0007	80.7418	51.7411	45.2445	16.2881	1.14359	0.360003
			CoP displacement	140	218.667	78.6667	180.333	21.8581	0.436229	0.12121		433.333	1080	646.667	693	190.125	0.933141	0.27435		52.7034	85.8461	33.1427	68.2409	9.05099	0.485671	0.132633
		Medium	CoM displacement	69.3333	180	110.667	122.303	33.4762	0.904856	0.273715		558	800	242	689.576	89.5213	0.35094	0.129821		14.5778	43.2475	28.6697	28.2928	8.84704	1.01332	0.312695
			CoP displacement	137.333	202.667	65.3333	179.5	17.6958	0.363974	0.0985839		418.667	772	353.333	525.222	114.121	0.672731	0.217281		34.6719	66.8308	32.1589	53.35	8.5061	0.602791	0.15944
		Small	CoM displacement	70.6667	242.667	172	137.667	56.2911	1.24939	0.408894		437.333	1446.67	1009.33	860.111	335.462	1.17349	0.390021		11.771	27.3706	15.5996	18.6315	5.87583	0.837268	0.31537
			CoP displacement	156	240	84	192.889	24.9983	0.435484	0.1296		389.333	761.333	372	511.444	111.941	0.727352	0.218873		11.2851	46.2608	34.9757	34.7175	10.381	1.00744	0.299013
	Following medial pulls	Large	CoM displacement	53.3333	132	78.6667	93.0556	25.1178	0.845373	0.269923		878	1174.67	296.667	975.556	84.6652	0.3041	0.0867866		98.9424	166.37	67.428	122.193	21.1332	0.551815	0.172949
			CoP displacement	56	142.667	86.6667	95.1667	26.253	0.910683	0.275864		706	992	286	798.944	103.032	0.357972	0.12896		144.363	196.493	52.1293	174.238	15.8179	0.299184	0.0907829
		Medium	CoM displacement	98.6667	158	59.3333	125.758	17.5886	0.471807	0.139861		677.333	805.333	128	756.727	44.7337	0.169149	0.0591147		49.5621	87.4902	37.9281	63.7042	12.1234	0.595379	0.190308
			CoP displacement	69.3333	130.667	61.3333	94.5556	18.4003	0.648649	0.194598		609.333	720	110.667	662.444	32.2607	0.167058	0.0486995		127.88	164.073	36.1925	145.633	11.6514	0.248518	0.0800051
		Small	CoM displacement	72	133.333	61.3333	109.03	17.8671	0.562535	0.163873		484	828	344	674.667	98.0358	0.509881	0.14531		12.5143	53.8291	41.3148	30.3575	10.3876	1.36094	0.342175
			CoP displacement	73.3333	154.667	81.3333	114.556	20.8929	0.70999	0.182382		490.667	838.667	348	622.444	91.9742	0.559086	0.147763		66.5548	109.377	42.8219	86.7425	12.786	0.493667	0.147402
	Following lateral pulls	Large	CoM displacement	76	137.333	61.3333	101.111	18.1472	0.606593	0.179478		822.667	1272	449.333	991.333	144.647	0.453262	0.145911		87.5862	177.901	90.3145	119.056	27.8578	0.758589	0.233989
			CoP displacement	57.3333	109.333	52	86.6667	16.961	0.6	0.195704		690.667	1154.67	464	835.222	156.504	0.555541	0.18738		145.694	198.696	53.0028	175.338	13.4444	0.302289	0.076677
		Medium	CoM displacement	78	162	84	114	23.6933	0.736842	0.207836		657.333	913.333	256	746.778	68.7944	0.342806	0.0921217		39.7085	77.9263	38.2177	60.6651	11.879	0.629979	0.195812
			CoP displacement	49.3333	152	102.667	100.5	31.0973	1.02156	0.309426		590.667	824	233.333	656.611	61.97	0.35536	0.0943785		106.413	169.742	63.3291	145.32	16.3247	0.43579	0.112336
		Small	CoM displacement	88	198.667	110.667	131.222	33.642	0.843353	0.256374		497.333	848	350.667	721.111	99	0.486287	0.137288		8.78369	41.3118	32.5281	30.2791	8.99504	1.07427	0.29707
			CoP displacement	80	166.667	86.6667	115	22.4706	0.753623	0.195397		510.667	745.333	234.667	642.667	70.59	0.365145	0.109839		56.8324	88.6043	31.7718	74.2391	10.3119	0.427966	0.138901
				Onset latency (ms)								Time to peak (ms)								Peak value (degree)
		Magnitude	Joint motion	Minimum	Maximum	Range	Mean	Std. Deviation	Range/Mean *100%	Std. Deviation/Mean *100%		Minimum	Maximum	Range	Mean	Std. Deviation	Range/Mean *100%	Std. Deviation/Mean *100%		Minimum	Maximum	Range	Mean	Std. Deviation	Range/Mean *100%	Std. Deviation/Mean *100%
Angle (n=12)	Following anterior pulls	Large	Hip Adduction	102.667	1812	1709.33	577.167	536.147	2.96159	0.92893		564	2000	1436	1198.5	585.13	1.19816	0.488219		0.278557	3.82134	3.54278	1.93742	1.17072	1.82861	0.604269
			Hip Abduction	40	500	460	219.481	173.092	2.09585	0.788641		268	1158	890	702.889	362.792	1.2662	0.516144		0.503766	12.3413	11.8376	3.10367	3.68088	3.81405	1.18598
			Hip Flexion	284	1788	1504	796.611	436.908	1.888	0.548458		544	2000	1456	1305.11	370.162	1.11561	0.283625		0.394501	54.5636	54.1691	9.01053	16.0406	6.01175	1.7802
			Hip Extension	94.6667	306	211.333	162	62.8	1.30453	0.387654		277.333	982.667	705.333	593.722	190.054	1.18799	0.320106		1.32466	5.18364	3.85898	3.13202	1.33368	1.2321	0.42582
			Knee Flexion	225.333	1956	1730.67	946.37	725.485	1.82874	0.766597		514.667	2000	1485.33	1172.74	649.187	1.26655	0.553564		0.531437	40.0958	39.5644	7.638	12.677	5.17994	1.65972
			Knee Extension	49.3333	700	650.667	221.611	208.866	2.93607	0.942487		206	1897.33	1691.33	971	505.897	1.74185	0.521007		0.36393	5.53044	5.16651	2.12161	1.58677	2.43519	0.747908
			Ankle Dorsiflexion	41.3333	1704	1662.67	595.333	636.581	2.79283	1.06929		233.333	1904	1670.67	973.939	592.344	1.71537	0.608193		0.422834	4.87681	4.45397	2.35098	1.52356	1.89452	0.648053
			Ankle Plantarflexion	152	1668	1516	635.833	525.825	2.38427	0.826985		620	2000	1380	1213.72	544.374	1.137	0.448516		1.29693	17.6239	16.327	5.92171	5.03592	2.75714	0.850416
		Medium	Hip Adduction	65.3333	897.333	832	468.8	328.315	1.77474	0.70033		380	2000	1620	1124.07	561.762	1.4412	0.499759		0.153961	1.28227	1.12831	0.742681	0.360817	1.51924	0.485831
			Hip Abduction	28	1156	1128	375.152	408.976	3.00679	1.09016		284	1432	1148	834.303	391.03	1.376	0.46869		0.281128	2.75964	2.47851	0.967725	0.663017	2.56117	0.68513
			Hip Flexion	226.667	1232	1005.33	743.091	304.938	1.35291	0.410365		718.667	1588	869.333	1207.52	279.228	0.719936	0.231242		0.921096	12.9686	12.0475	3.15181	3.39605	3.82242	1.07749
			Hip Extension	98	256	158	160.485	43.2749	0.984517	0.269651		270	974.667	704.667	531.212	228.449	1.32653	0.430052		0.725469	3.09444	2.36897	1.92347	0.875488	1.23161	0.45516
			Knee Flexion	8	1104	1096	479.2	325.963	2.28715	0.680223		112	1948	1836	883.667	485.725	2.07771	0.54967		0.344836	19.4786	19.1338	3.07644	5.8473	6.21947	1.90067
			Knee Extension	54	676	622	271.333	211.508	2.29238	0.779512		116	1232	1116	802.111	285.881	1.39133	0.356411		0.310862	3.49416	3.1833	1.13013	0.937017	2.81676	0.829123
			Ankle Dorsiflexion	110.667	1760	1649.33	512.933	513.882	3.21549	1.00185		305.333	1892	1586.67	983.4	484.693	1.61345	0.492875		0.317807	5.91164	5.59384	1.86931	1.66629	2.99246	0.891395
			Ankle Plantarflexion	194.667	1352	1157.33	598.267	420.351	1.93448	0.702616		562.667	1810	1247.33	1086.33	423.787	1.1482	0.390108		0.791756	4.96714	4.17538	2.42845	1.35302	1.71936	0.557155
		Small	Hip Adduction	60	1644	1584	692.778	550.567	2.28645	0.794724		124	2000	1876	1112	599.215	1.68705	0.538863		0.0716437	1.27706	1.20541	0.603951	0.379188	1.99588	0.627845
			Hip Abduction	28	1408	1380	382	447.156	3.61257	1.17057		280	1618	1338	924.389	465.923	1.44744	0.504033		0.174945	2.48506	2.31011	0.614054	0.609432	3.76207	0.992473
			Hip Flexion	448	1144	696	798.909	263.528	0.871188	0.329859		885.333	2000	1114.67	1280.18	352.116	0.87071	0.275051		0.439789	3.01625	2.57646	1.42774	0.803022	1.80457	0.562442
			Hip Extension	74.6667	704	629.333	226.182	170.238	2.78242	0.752661		289.333	1084	794.667	586.727	266.369	1.35441	0.45399		0.680198	3.74997	3.06978	1.62708	1.01344	1.88668	0.622859
			Knee Flexion	294	1480	1186	500.467	364.805	2.36979	0.728929		548	2000	1452	942.867	493.889	1.53998	0.523816		0.326428	2.5072	2.18077	1.11536	0.860137	1.95522	0.771174
			Knee Extension	76	1250	1174	524.364	372.691	2.2389	0.710749		152	1970	1818	990	511.045	1.83636	0.516207		0.159995	2.19277	2.03277	0.944502	0.733334	2.15221	0.776424
			Ankle Dorsiflexion	54.6667	949.333	894.667	385	254.214	2.32381	0.660295		349.333	1572	1222.67	822.278	368.222	1.48693	0.447807		0.293795	4.40205	4.10825	1.40548	1.09091	2.92302	0.776179
			Ankle Plantarflexion	16	1788	1772	791.152	539.555	2.23977	0.681987		409.333	2000	1590.67	1358.55	541.436	1.17086	0.398541		0.406338	1.76029	1.35395	0.983541	0.40815	1.37661	0.41498
	Following posterior pulls	Large	Hip Adduction	20	572	552	217.167	189.084	2.54183	0.870686		392	1417.33	1025.33	995.333	289.971	1.03014	0.291331		0.260772	2.68352	2.42275	1.28096	0.6924	1.89136	0.540533
			Hip Abduction	32	1370	1338	697.333	446.346	1.91874	0.640076		238	1866	1628	1169.88	474.314	1.3916	0.405439		0.155499	1.76199	1.60649	0.687948	0.448617	2.33519	0.652109
			Hip Flexion	92	426	334	291.818	99.6189	1.14455	0.341373		506.667	833.333	326.667	672.424	96.1907	0.485804	0.143051		2.40453	9.83168	7.42715	5.77954	2.32099	1.28508	0.401588
			Hip Extension	16	1730	1714	477.944	695.313	3.58619	1.4548		102	2000	1898	990.833	803.376	1.91556	0.810809		0.882402	2.17157	1.28917	1.66445	0.467612	0.774534	0.280942
			Knee Flexion	52	698.667	646.667	166.389	172.842	3.88648	1.03878		426.667	1153.33	726.667	811.889	275.92	0.895032	0.339849		1.24945	16.2884	15.039	6.77844	4.65846	2.21864	0.687246
			Knee Extension	32	1720	1688	919.25	728.875	1.83628	0.792902		76	2000	1924	1220.5	793.071	1.5764	0.649792		0.239209	3.10454	2.86533	1.05986	0.913116	2.70351	0.861545
			Ankle Dorsiflexion	118	945.333	827.333	268.182	235.323	3.08497	0.877477		528	1489.33	961.333	768.485	262.793	1.25095	0.341962		1.80281	23.0677	21.2648	11.0985	6.23882	1.91601	0.562133
			Ankle Plantarflexion	28	1420	1392	674.667	620.581	2.06324	0.919834		118	2000	1882	953.556	685.786	1.97367	0.719188		0.260348	4.43864	4.17829	1.80115	1.23327	2.31979	0.684709
		Medium	Hip Adduction	20	960	940	269.152	269.681	3.49246	1.00197		457.333	1125.33	668	795.333	271.288	0.839899	0.3411		0.11079	2.02875	1.91796	0.857954	0.575213	2.23551	0.670447
			Hip Abduction	20	1728	1708	613.111	649.456	2.78579	1.05928		260	2000	1740	1069.19	788.428	1.62741	0.73741		0.076173	2.04039	1.96422	0.727962	0.634201	2.69824	0.8712
			Hip Flexion	62.6667	406	343.333	277.722	84.08	1.23625	0.302749		493.333	745.333	252	588.056	74.681	0.428531	0.126996		1.98983	5.9985	4.00867	3.40916	1.38043	1.17585	0.404919
			Hip Extension	18.6667	1628	1609.33	543.758	579.325	2.95965	1.06541		120	2000	1880	1375.45	656.685	1.36682	0.477431		1.02736	2.69706	1.66971	1.57953	0.607856	1.05709	0.384834
			Knee Flexion	60	297.333	237.333	162.111	70.7854	1.46402	0.436647		456	1028	572	692.444	211.859	0.826059	0.305958		0.774427	12.4562	11.6818	4.06173	3.20858	2.87607	0.789954
			Knee Extension	28	1832	1804	949.81	710.727	1.89933	0.748283		172	2000	1828	1403.62	678.342	1.30235	0.48328		0.130242	3.43199	3.30175	0.913025	1.13924	3.61628	1.24776
			Ankle Dorsiflexion	93.3333	888	794.667	349.212	231.311	2.2756	0.66238		438.667	1666	1227.33	806.061	367.357	1.52263	0.455743		0.945208	11.6768	10.7316	4.79694	3.64891	2.23719	0.760674
			Ankle Plantarflexion	40	1532	1492	507.467	532.693	2.94009	1.04971		56	1788	1732	815.867	627.169	2.1229	0.768715		0.422902	1.38378	0.960873	0.797089	0.345302	1.20548	0.433203
		Small	Hip Adduction	112	900	788	389.467	282.333	2.02328	0.724923		520	1434	914	976.133	337.859	0.936347	0.34612		0.331416	1.20518	0.873768	0.682785	0.286295	1.27971	0.419305
			Hip Abduction	52	1344	1292	694.148	453.502	1.86127	0.653322		420	2000	1580	1089.33	509.218	1.45043	0.467458		0.189045	0.58445	0.395404	0.365405	0.129182	1.0821	0.35353
			Hip Flexion	88	372	284	248.444	91.3191	1.14311	0.367563		416	1605.33	1189.33	643.222	314.4	1.84902	0.488789		0.840423	4.94726	4.10684	2.27977	1.08598	1.80143	0.476354
			Hip Extension	42.6667	1210.67	1168	527.037	469.43	2.21616	0.890696		108	1592	1484	1070.37	575.604	1.38644	0.537761		0.298111	2.95096	2.65285	1.21821	0.782752	2.17766	0.642543
			Knee Flexion	89.3333	424	334.667	227	97.0887	1.4743	0.427704		296	1928	1632	704.778	437.851	2.31562	0.621262		0.751311	7.64949	6.89818	2.35341	1.9014	2.93114	0.807933
			Knee Extension	28	1944	1916	785.8	589.514	2.43828	0.750209		120	2000	1880	1130.33	651.606	1.66323	0.576472		0.117066	2.9292	2.81214	0.939177	0.98227	2.99426	1.04588
			Ankle Dorsiflexion	66	1908	1842	451	535.703	4.08426	1.18781		408	2000	1592	1030.6	658.115	1.54473	0.638575		0.172283	5.70771	5.53543	2.52305	1.6768	2.19395	0.664593
			Ankle Plantarflexion	153.333	1740	1586.67	487.167	485.021	3.25693	0.995597		266	1942	1676	1199.67	498.981	1.39705	0.415933		0.336549	1.73733	1.40078	0.924476	0.537715	1.51522	0.581643
	Following medial pulls	Large	Hip Adduction	4	1894	1890	835.939	696.66	2.26093	0.833386		196	2000	1804	1352.67	736.96	1.33366	0.54482		0.422566	12.4785	12.056	2.80469	3.39481	4.2985	1.21041
			Hip Abduction	114.667	704	589.333	272.444	160.454	2.16313	0.588943		604	1240	636	899.444	225.875	0.707103	0.251127		1.95498	8.64306	6.68808	5.51241	2.37941	1.21328	0.431645
			Hip Flexion	12	1124	1112	270.333	289.229	4.11344	1.0699		660	2000	1340	1223	406.754	1.09567	0.332587		1.07029	19.5034	18.4331	9.09595	5.90373	2.02652	0.64905
			Hip Extension	10.6667	1448	1437.33	480.444	495.923	2.99167	1.03222		132	2000	1868	921.481	630.56	2.02717	0.684289		0.0938452	4.41707	4.32323	1.83959	1.56175	2.3501	0.848968
			Knee Flexion	150.667	424	273.333	238.667	75.6178	1.14525	0.316834		544	1444	900	902.303	211.089	0.997448	0.233945		2.85832	29.6585	26.8002	15.0621	8.5658	1.77931	0.568699
			Knee Extension	8	1556	1548	366.074	502.49	4.22865	1.37265		132	1972	1840	1184	809.117	1.55405	0.683376		0.10706	3.9067	3.79964	1.8757	1.45481	2.02572	0.775611
			Ankle Dorsiflexion	106	550.667	444.667	232.545	125.635	1.91217	0.540259		264	2000	1736	952.727	530.913	1.82214	0.557256		0.557727	7.83864	7.28092	4.24143	2.34892	1.71662	0.553805
			Ankle Plantarflexion	88	1070.67	982.667	524.97	265.044	1.87185	0.504876		768	1565.33	797.333	1076.73	230.477	0.740516	0.214053		0.839479	14.4431	13.6036	8.21826	4.63266	1.65529	0.563703
		Medium	Hip Adduction	10.6667	1630	1619.33	842.889	594.337	1.92117	0.705119		178.667	2000	1821.33	1486.44	526.261	1.2253	0.35404		0.432922	2.41653	1.98361	1.46539	0.542716	1.35364	0.370356
			Hip Abduction	82.6667	772	689.333	263.778	187.946	2.61331	0.712517		442.667	840	397.333	664.889	115.707	0.597594	0.174024		0.359644	7.18345	6.8238	3.23955	2.12309	2.1064	0.655367
			Hip Flexion	34.6667	518	483.333	193.389	119.629	2.49928	0.618591		552	1716	1164	771	304.875	1.50973	0.395428		0.838069	8.99627	8.15821	4.29733	2.32589	1.89843	0.541241
			Hip Extension	38.6667	1984	1945.33	1312.8	632.285	1.48182	0.481631		882.667	2000	1117.33	1729.73	347.92	0.645957	0.201141		0.241194	3.35763	3.11643	1.40194	1.04941	2.22295	0.748542
			Knee Flexion	145.333	1170	1024.67	331.667	274.283	3.08945	0.826984		626.667	1672	1045.33	783.333	284.286	1.33447	0.362918		1.89003	11.9431	10.053	5.63205	3.03085	1.78497	0.538143
			Knee Extension	85.3333	1880	1794.67	912.909	579.661	1.96588	0.63496		802.667	2000	1197.33	1353.15	474.986	0.884848	0.351022		0.267613	2.86259	2.59498	1.40907	0.962183	1.84162	0.682849
			Ankle Dorsiflexion	152	1304	1152	504.593	368.21	2.28303	0.729717		657.333	1626	968.667	868.222	316.636	1.11569	0.364695		1.10303	6.57391	5.47088	3.05797	1.57966	1.78905	0.516571
			Ankle Plantarflexion	104	1946	1842	532	521.072	3.46241	0.979458		592	2000	1408	998.364	379.998	1.41031	0.380621		0.409024	3.77512	3.3661	1.71271	1.03506	1.96537	0.604342
		Small	Hip Adduction	26.6667	1844	1817.33	1067.27	464.492	1.70279	0.435216		1049.33	2000	950.667	1586	338.127	0.599412	0.213195		0.198117	1.67099	1.47288	1.10084	0.492229	1.33796	0.447142
			Hip Abduction	58.6667	494	435.333	220.056	110.753	1.97829	0.503295		504	812	308	621.333	95.3903	0.495708	0.153525		0.88193	6.89135	6.00942	2.41724	1.69046	2.48607	0.699337
			Hip Flexion	16	1201.33	1185.33	301.389	300.263	3.9329	0.996265		474.667	1693.33	1218.67	749.722	315.643	1.62549	0.421013		0.329503	4.69517	4.36567	2.35029	1.23724	1.8575	0.526417
			Hip Extension	520	1566	1046	1215.13	299.58	0.860811	0.246541		814	2000	1186	1613.07	355.2	0.735245	0.220202		0.431873	2.87792	2.44605	0.906283	0.743272	2.69899	0.820132
			Knee Flexion	106.667	1180	1073.33	358.833	271.008	2.99118	0.755247		492	1860	1368	862.722	411.977	1.58568	0.477531		0.552311	5.26783	4.71552	2.37274	1.62347	1.98737	0.684215
			Knee Extension	28	1850	1822	494.97	609.004	3.68103	1.23039		116	2000	1884	1011.39	752.838	1.86278	0.744356		0.172737	2.846	2.67326	0.77859	0.870353	3.43347	1.11786
			Ankle Dorsiflexion	154	1770	1616	444.944	426.891	3.63191	0.959425		524	2000	1476	915.5	528.741	1.61223	0.577543		0.205965	3.88862	3.68266	1.58632	1.01855	2.32152	0.642088
			Ankle Plantarflexion	64	354.667	290.667	160.476	119.848	1.81128	0.74683		160	1692	1532	676.762	570.315	2.26372	0.842712		0.243674	1.29947	1.0558	0.573155	0.380127	1.84208	0.663218
	Following lateral pulls	Large	Hip Adduction	148	897.333	749.333	370.909	225.231	2.02026	0.607241		510.667	1556	1045.33	1016.24	338.834	1.02863	0.333418		0.779323	8.00963	7.23031	3.86785	2.25579	1.86934	0.583215
			Hip Abduction	10.6667	1972	1961.33	601.944	623.399	3.25833	1.03564		469.333	2000	1530.67	1311.44	573.192	1.16716	0.437069		0.668516	4.74902	4.0805	2.44147	1.42609	1.67133	0.584112
			Hip Flexion	8	314	306	124.389	94.0614	2.46003	0.756188		200	1724	1524	982.889	475.236	1.55053	0.483509		0.632286	17.1388	16.5065	6.87878	4.31068	2.39962	0.626663
			Hip Extension	268	1408	1140	881.167	470.396	1.29374	0.533833		360	2000	1640	1228.17	669.302	1.33532	0.54496		0.79475	4.73182	3.93707	1.86335	1.28812	2.11289	0.69129
			Knee Flexion	82.6667	1244	1161.33	464.333	363.592	2.50108	0.78304		298	1926	1628	972.833	448.935	1.67346	0.461471		0.429888	13.5325	13.1026	5.43628	4.56573	2.41022	0.839863
			Knee Extension	124	1368	1244	482.556	364.091	2.57794	0.754506		188	2000	1812	1046	582.809	1.73231	0.557179		0.38222	6.55343	6.17121	2.39754	1.96514	2.57398	0.819649
			Ankle Dorsiflexion	213.333	680	466.667	374.222	148.118	1.24703	0.395801		712	1441.33	729.333	948.444	256.219	0.768978	0.270146		2.18077	19.6519	17.4711	8.36742	5.48117	2.08799	0.65506
			Ankle Plantarflexion	30	1904	1874	696.727	625.11	2.68972	0.89721		100	2000	1900	1396.12	602.255	1.36091	0.431378		0.227932	3.10747	2.87954	1.29123	0.830019	2.23008	0.642814
		Medium	Hip Adduction	85.3333	880	794.667	347.733	241.162	2.28528	0.693525		574.667	1077.33	502.667	793.133	151.147	0.633773	0.19057		1.02786	7.07678	6.04892	2.8839	1.78375	2.09748	0.61852
			Hip Abduction	14.6667	1880	1865.33	681.879	657.452	2.73558	0.964178		265.333	2000	1734.67	1360.24	631.514	1.27526	0.464266		0.732377	2.88362	2.15124	1.79534	0.678444	1.19824	0.377892
			Hip Flexion	17.3333	978.667	961.333	193	283.906	4.981	1.47101		144	1197.33	1053.33	645.444	338.005	1.63195	0.523678		0.343228	3.92534	3.58211	2.0909	1.15223	1.71319	0.551069
			Hip Extension	406.667	1802.67	1396	1025.53	564.77	1.36124	0.550708		650.667	2000	1349.33	1407.33	487.749	0.958787	0.346577		0.803687	2.20857	1.40488	1.37855	0.434068	1.0191	0.314872
			Knee Flexion	36	1502	1466	334.333	461.222	4.38485	1.37953		124	1828	1704	699.467	495.027	2.43614	0.707721		0.21636	3.00509	2.78873	1.19022	1.06676	2.34303	0.896272
			Knee Extension	76	1598.67	1522.67	566.242	489.065	2.68907	0.863703		621.333	2000	1378.67	1230.3	424.049	1.12059	0.344671		0.997891	3.28484	2.28695	1.75969	0.848782	1.29963	0.482347
			Ankle Dorsiflexion	56	1864	1808	402.606	591.224	4.49074	1.46849		640	1994	1354	1174.36	507.436	1.15296	0.432094		0.509847	8.07822	7.56837	2.89994	2.28483	2.60983	0.787889
			Ankle Plantarflexion	216	1976	1760	806.37	731.919	2.18262	0.907671		528	2000	1472	1294	535.695	1.13756	0.413984		0.355364	1.59706	1.2417	1.10605	0.489939	1.12264	0.442963
		Small	Hip Adduction	97.3333	494	396.667	263.722	147.986	1.50411	0.561142		496	940	444	730.778	123.34	0.607572	0.168779		0.526389	4.54981	4.02342	2.01665	1.15699	1.9951	0.573716
			Hip Abduction	41.3333	1429.33	1388	885.867	549.163	1.56683	0.619917		209.333	2000	1790.67	1357.87	644.255	1.31874	0.474461		0.43691	2.66735	2.23044	1.12378	0.75026	1.98476	0.667622
			Hip Flexion	57.3333	1016	958.667	430.778	386.373	2.22543	0.896919		316	1630	1314	872.278	504.62	1.5064	0.578508		0.375184	1.43247	1.05728	0.900317	0.346717	1.17434	0.385106
			Hip Extension	70.6667	1452	1381.33	807.167	451.236	1.71134	0.559037		484	1996	1512	1387.22	431.751	1.08995	0.311234		0.154112	2.92848	2.77437	1.11467	0.741606	2.48895	0.665312
			Knee Flexion	176	736	560	470.074	180.292	1.1913	0.383539		258	1352	1094	890.222	380.948	1.22891	0.427924		0.280238	1.17424	0.894002	0.675448	0.336519	1.32357	0.498215
			Knee Extension	97.3333	1400	1302.67	507.111	368.466	2.5688	0.726598		664	1900	1236	1192.39	423.364	1.03657	0.355055		0.524313	5.46979	4.94548	1.35574	1.3899	3.64781	1.0252
			Ankle Dorsiflexion	69.3333	1444	1374.67	542.741	474.03	2.53282	0.873401		526.667	1750.67	1224	1211.48	336.796	1.01033	0.278004		0.345044	2.54458	2.19954	1.38189	0.736675	1.59169	0.533093
			Ankle Plantarflexion	244	1884	1640	641.267	516.75	2.55744	0.805827		546	2000	1454	1152.33	477.279	1.26179	0.414185		0.467842	1.41406	0.946222	0.85858	0.349392	1.10208	0.406942
				Onset latency (ms)								Time to peak (ms)								Peak value (Watt/kg)
		Magnitude	Joint motion	Minimum	Maximum	Range	Mean	Std. Deviation	Range/Mean *100%	Std. Deviation/Mean *100%		Minimum	Maximum	Range	Mean	Std. Deviation	Range/Mean *100%	Std. Deviation/Mean *100%		Minimum	Maximum	Range	Mean	Std. Deviation	Range/Mean *100%	Std. Deviation/Mean *100%
Power (n=12)	Following anterior pulls	Large	Hip Generation	174.667	1124	949.333	638.278	309.442	1.48734	0.484807		430.667	1492	1061.33	904.056	320.037	1.17397	0.354001		0.0123334	0.727609	0.715275	0.151235	0.258946	4.72955	1.7122
			Hip Absorption	13.3333	553.333	540	168.333	148.121	3.20792	0.879925		157.333	1574.67	1417.33	695.222	462.897	2.03868	0.665826		0.0219154	0.995429	0.973514	0.144987	0.271752	6.71449	1.87432
			Knee Generation	26.6667	805.333	778.667	207.056	218.472	3.76067	1.05514		168	1168	1000	567.556	291.123	1.76194	0.512942		0.0138829	0.528151	0.514268	0.0887809	0.143049	5.79255	1.61126
			Knee Absorption	165.333	1122.67	957.333	470.556	319.638	2.03447	0.679279		336	1637.33	1301.33	905	399.63	1.43794	0.44158		0.0157125	0.817738	0.802025	0.109183	0.226086	7.34567	2.07069
			Ankle Generation	69.3333	664	594.667	232.556	150.555	2.5571	0.647394		337.333	1084	746.667	581.889	214.113	1.28318	0.367963		0.0176444	0.553598	0.535954	0.188859	0.135241	2.83785	0.716095
			Ankle Absorption	12	1001.33	989.333	456.556	370.79	2.16695	0.812146		434.667	1337.33	902.667	905.333	287.751	0.997054	0.31784		0.0570741	0.414471	0.357397	0.155752	0.0987043	2.29465	0.633727
		Medium	Hip Generation	120	1224	1104	586.5	321.648	1.88235	0.548419		308	1408	1100	805.944	317.012	1.36486	0.393342		0.0121042	0.241461	0.229357	0.0459998	0.0639776	4.98604	1.39082
			Hip Absorption	14.6667	580	565.333	198.444	184.783	2.84882	0.931155		166.667	1366.67	1200	575.778	355.258	2.08414	0.617005		0.00894235	0.126506	0.117564	0.0427353	0.0301846	2.75099	0.706316
			Knee Generation	29.3333	1324	1294.67	388.389	419.011	3.33343	1.07884		176	1390.67	1214.67	735.333	379.569	1.65186	0.516186		0.00448316	0.376016	0.371533	0.0512645	0.102885	7.24737	2.00695
			Knee Absorption	141.333	1262	1120.67	573.818	440.671	1.953	0.767963		393.333	1548	1154.67	973.212	392.711	1.18645	0.40352		0.00901122	0.25281	0.243798	0.0439238	0.0700435	5.55049	1.59466
			Ankle Generation	24	710.667	686.667	281.667	213.35	2.43787	0.757456		374.667	910.667	536	590.5	202.066	0.907705	0.342195		0.00780897	0.360357	0.352548	0.087987	0.0990535	4.00682	1.12577
			Ankle Absorption	42.6667	976	933.333	341.611	256.702	2.73215	0.751444		322.667	1096	773.333	632.278	218.07	1.22309	0.344897		0.0100524	0.328976	0.318924	0.0769715	0.0909675	4.1434	1.18183
		Small	Hip Generation	136	1788	1652	745.889	460.404	2.21481	0.617256		452	1948	1496	948.167	430.029	1.57778	0.453537		0.00706334	0.0317437	0.0246804	0.0162168	0.00897882	1.5219	0.553675
			Hip Absorption	40	1080	1040	216.364	312.318	4.80672	1.44349		221.333	1568	1346.67	620.485	402.331	2.17035	0.648413		0.0113742	0.0394196	0.0280454	0.022899	0.00890653	1.22474	0.388948
			Knee Generation	56	768	712	415.212	242.362	1.71479	0.583707		282	1480	1198	755.152	342.429	1.58644	0.453457		0.00337463	0.025824	0.0224493	0.0105723	0.00680134	2.12342	0.643318
			Knee Absorption	112	1168	1056	452	327.328	2.33628	0.724178		368	1662	1294	936.444	386.315	1.38182	0.412534		0.00304006	0.0294785	0.0264385	0.0123641	0.0082936	2.13833	0.670782
			Ankle Generation	98.6667	645.333	546.667	400.611	213.099	1.36458	0.531934		254.667	1505.33	1250.67	757.889	354.75	1.6502	0.468076		0.00686783	0.0889153	0.0820475	0.0251068	0.0217993	3.26794	0.868261
			Ankle Absorption	46.6667	820	773.333	318.167	264.361	2.43059	0.830889		354.667	1176	821.333	602.111	256.099	1.36409	0.425336		0.00533235	0.0450261	0.0396937	0.0224413	0.0119928	1.76878	0.534407
	Following posterior pulls	Large	Hip Generation	128	320	192	200.333	67.6464	0.958403	0.337669		310	421.333	111.333	373.333	32.1323	0.298214	0.0860687		0.0266693	0.218749	0.192079	0.113926	0.0568167	1.68601	0.498717
			Hip Absorption	489.333	1900	1410.67	865.267	394.95	1.63033	0.456448		722	1940	1218	1113.73	359.619	1.09362	0.322895		0.0238806	0.171952	0.148071	0.0731414	0.0446634	2.02445	0.610645
			Knee Generation	44	1189.33	1145.33	669.611	330.473	1.71045	0.49353		610	1636	1026	1034.5	291.422	0.991783	0.281703		0.0170069	0.180009	0.163002	0.0636928	0.0482813	2.55919	0.758033
			Knee Absorption	6.66667	429.333	422.667	95.5	117.511	4.42583	1.23048		232	865.333	633.333	478	180.275	1.32497	0.377145		0.0333114	0.245971	0.21266	0.10427	0.072848	2.03952	0.698651
			Ankle Generation	8	1208	1200	240.4	357.071	4.99168	1.48532		232	1356	1124	544.733	299.223	2.06339	0.549302		0.046485	0.220385	0.1739	0.109083	0.0585102	1.59419	0.53638
			Ankle Absorption	24	850.667	826.667	367.333	308.143	2.25045	0.838864		148	1334	1186	763.333	412.728	1.55371	0.540692		0.0341305	0.147803	0.113672	0.0862713	0.0379259	1.31762	0.439612
		Medium	Hip Generation	6.66667	262.667	256	162.333	78.9714	1.577	0.486477		320	417.333	97.3333	370.389	29.3629	0.262787	0.0792758		0.0146677	0.163727	0.149059	0.0765671	0.0496682	1.94678	0.648688
			Hip Absorption	532	885.333	353.333	690.909	120.427	0.511404	0.174302		681.333	1394.67	713.333	900	270.558	0.792593	0.30062		0.00656932	0.0828453	0.076276	0.0433266	0.0314507	1.76049	0.7259
			Knee Generation	274	1064	790	680.278	258.903	1.16129	0.380584		560	1473.33	913.333	909.833	315.811	1.00385	0.347109		0.00670608	0.125543	0.118837	0.0399327	0.0309026	2.97593	0.773867
			Knee Absorption	20	240	220	120.667	76.8459	1.8232	0.636845		305.333	994	688.667	439.167	191.43	1.56812	0.435895		0.0120284	0.201277	0.189249	0.0683392	0.0511697	2.76925	0.748761
			Ankle Generation	12	1460	1448	346.389	433.528	4.18027	1.25157		274.667	1540	1265.33	578.222	402.131	2.18832	0.69546		0.004604	0.105971	0.101367	0.0345319	0.0311624	2.93545	0.902424
			Ankle Absorption	21.3333	1932	1910.67	566.727	605.627	3.3714	1.06864		150.667	1992	1841.33	707.636	589.594	2.60209	0.833188		0.00562936	0.0632167	0.0575874	0.0280515	0.018083	2.05291	0.644636
		Small	Hip Generation	58.6667	252	193.333	161.444	61.3688	1.19752	0.380123		217.333	417.333	200	342.333	52.9963	0.584226	0.154809		0.00984212	0.0741587	0.0643166	0.03873	0.0207807	1.66064	0.536553
			Hip Absorption	326	1820	1494	743.8	404.566	2.0086	0.543918		556	1908	1352	889.933	399.006	1.51921	0.448355		0.00463487	0.0631866	0.0585518	0.0235798	0.0179177	2.48313	0.759875
			Knee Generation	182.667	1164	981.333	598.444	264.528	1.63981	0.442026		514.667	1226	711.333	815.889	236.741	0.871851	0.290164		0.0134994	0.0884015	0.0749022	0.0272996	0.020149	2.74371	0.738069
			Knee Absorption	16	305.333	289.333	174.222	89.3823	1.66071	0.513036		212	648	436	409.5	128.602	1.06471	0.314045		0.0144789	0.122471	0.107992	0.0417577	0.0307	2.58617	0.735194
			Ankle Generation	30.6667	753.333	722.667	221	224.706	3.26998	1.01677		194.667	940	745.333	468.867	220.423	1.58965	0.470119		0.0042023	0.0546104	0.0504081	0.0226335	0.0191318	2.22715	0.845287
			Ankle Absorption	41.3333	1256	1214.67	416.485	357.96	2.91647	0.85948		144	1408	1264	669.394	440.384	1.88828	0.657885		0.00174121	0.0603447	0.0586035	0.0193692	0.0204839	3.0256	1.05755
	Following medial pulls	Large	Hip Generation	25.3333	460	434.667	177.939	152.409	2.44278	0.856523		270.667	1594.67	1324	762.909	429.208	1.73546	0.562594		0.0368383	0.684067	0.647228	0.125881	0.187874	5.14159	1.49247
			Hip Absorption	112	1296	1184	586.556	331.602	2.01856	0.565337		773.333	1860	1086.67	1318.11	380.79	0.824412	0.288891		0.0264765	0.361095	0.334619	0.112224	0.0911697	2.98169	0.812388
			Knee Generation	88	982.667	894.667	405.889	288.127	2.20422	0.709867		132	1662.67	1530.67	992.889	499.062	1.54163	0.502636		0.0111884	0.228624	0.217435	0.0885817	0.0708146	2.45463	0.799428
			Knee Absorption	108	1320	1212	363.778	370.79	3.3317	1.01927		240	2000	1760	1262.94	577.741	1.39357	0.457455		0.0147852	0.205484	0.190699	0.0653088	0.0598364	2.91996	0.916207
			Ankle Generation	81.3333	1284	1202.67	333.667	352.008	3.6044	1.05497		237.333	1910.67	1673.33	1090	568.619	1.53517	0.521669		0.0101566	0.0856005	0.0754439	0.0409569	0.0262996	1.84203	0.642128
			Ankle Absorption	16	981.333	965.333	371	322.829	2.60198	0.87016		713.333	1952	1238.67	1337.72	332.03	0.925952	0.248205		0.00688941	0.135841	0.128952	0.0571642	0.0334189	2.25581	0.584612
		Medium	Hip Generation	37.3333	417.333	380	131.278	106.293	2.89463	0.809681		220	1269.33	1049.33	504.722	365.383	2.07903	0.723929		0.0116581	0.0575612	0.0459031	0.0294528	0.0150761	1.55853	0.511873
			Hip Absorption	228	1162	934	807.889	240.243	1.1561	0.297371		998.667	1509.33	510.667	1251.83	159.004	0.407935	0.127017		0.0142682	0.074354	0.0600858	0.038645	0.0188703	1.55481	0.488299
			Knee Generation	204	1234.67	1030.67	679	327.276	1.51792	0.481998		308	1490.67	1182.67	1069.61	390.731	1.1057	0.365302		0.00703919	0.0363695	0.0293303	0.0234613	0.0103537	1.25016	0.441312
			Knee Absorption	112	1037.33	925.333	351.722	300.055	2.63086	0.853102		236	1612	1376	808.944	502.31	1.70098	0.620945		0.0107055	0.0549353	0.0442298	0.0280184	0.0148849	1.5786	0.531254
			Ankle Generation	66.6667	956	889.333	502.111	314.309	1.77119	0.625974		208	1694.67	1486.67	912.889	444.823	1.62853	0.487269		0.00720718	0.0231561	0.0159489	0.0151526	0.0052736	1.05256	0.348034
			Ankle Absorption	98.6667	1824	1725.33	662.424	515.22	2.60457	0.777779		216	1988	1772	931.576	446.943	1.90215	0.479771		0.00728889	0.0287449	0.0214561	0.0187204	0.00745825	1.14614	0.398403
		Small	Hip Generation	42.6667	421.333	378.667	135.722	106.66	2.79001	0.785873		146.667	1028	881.333	388.944	267.264	2.26596	0.687153		0.00866609	0.0417947	0.0331286	0.0221837	0.0116115	1.49338	0.523424
			Hip Absorption	380	1057.33	677.333	787.111	180.516	0.860531	0.22934		581.333	1453.33	872	1066.67	247.553	0.8175	0.232081		0.0059975	0.0602122	0.0542147	0.0289913	0.0161289	1.87003	0.556337
			Knee Generation	241.333	1068	826.667	724.667	261.147	1.14075	0.360369		460	1436	976	976.727	307.027	0.999255	0.314343		0.00411943	0.0250544	0.020935	0.0129821	0.00608143	1.6126	0.468447
			Knee Absorption	81.3333	1404	1322.67	378.944	398.958	3.4904	1.05281		342	1588	1246	769.556	451.486	1.61912	0.586684		0.00607205	0.0216365	0.0155644	0.0132671	0.00569856	1.17316	0.429527
			Ankle Generation	14	1220	1206	612.909	430.537	1.96767	0.702448		313.333	1468	1154.67	963.515	301.082	1.19839	0.312483		0.000992432	0.0194974	0.018505	0.0104984	0.00520405	1.76264	0.495699
			Ankle Absorption	85.3333	1210	1124.67	389.722	336.865	2.88582	0.864373		200	1576	1376	749.444	494.831	1.83603	0.660263		0.00340711	0.0239221	0.020515	0.00979533	0.00534821	2.09436	0.545996
	Following lateral pulls	Large	Hip Generation	30.6667	856	825.333	309	298.745	2.67098	0.966811		400	1260	860	753.222	298.569	1.14176	0.396389		0.0525355	0.431345	0.37881	0.214146	0.117192	1.76893	0.547251
			Hip Absorption	76	876	800	363	223.078	2.20386	0.614541		502.667	1166.67	664	761.889	226.447	0.871518	0.297217		0.0812183	0.506213	0.424995	0.26224	0.114966	1.62064	0.4384
			Knee Generation	48	682.667	634.667	388.333	221.133	1.63433	0.56944		421.333	1281.33	860	919.111	250.811	0.935687	0.272884		0.0325394	0.74394	0.711401	0.204083	0.228391	3.48585	1.11911
			Knee Absorption	94.6667	334.667	240	200.667	77.5306	1.19601	0.386365		312	1764	1452	693.444	382.168	2.0939	0.551115		0.0376086	0.743304	0.705696	0.167766	0.196628	4.20642	1.17203
			Ankle Generation	144	1272	1128	555.111	349.644	2.03203	0.629864		748	1760	1012	1139.78	334.12	0.887892	0.293145		0.0330567	0.302602	0.269545	0.103173	0.0761534	2.61255	0.738112
			Ankle Absorption	28	402.667	374.667	198.556	121.145	1.88696	0.610133		449.333	1006.67	557.333	667.889	149.689	0.83447	0.224123		0.0537281	0.417519	0.363791	0.162696	0.114363	2.23601	0.702921
		Medium	Hip Generation	24	877.333	853.333	315.056	299.191	2.70852	0.949646		294	1280	986	703.611	327.943	1.40134	0.466086		0.017655	0.166308	0.148654	0.0768027	0.0446087	1.93552	0.580822
			Hip Absorption	153.333	630.667	477.333	342.5	139.349	1.39367	0.406857		430.667	793.333	362.667	573.833	101.605	0.632007	0.177063		0.0615296	0.274506	0.212976	0.148107	0.076317	1.43799	0.515284
			Knee Generation	42	898.667	856.667	505.278	296.096	1.69544	0.586006		310	1168	858	876.389	248.103	0.979017	0.283096		0.017931	0.0722187	0.0542877	0.0370262	0.0187725	1.4662	0.507006
			Knee Absorption	138.667	1004	865.333	336.944	300.3	2.56818	0.891246		298	1509.33	1211.33	586.278	348.683	2.06614	0.594741		0.0142986	0.100953	0.0866543	0.0473761	0.0295803	1.82907	0.624372
			Ankle Generation	132	772	640	449.278	226.95	1.42451	0.505145		364	1114.67	750.667	780.556	243.068	0.961708	0.311404		0.00725929	0.0695286	0.0622693	0.0280843	0.018516	2.21723	0.659303
			Ankle Absorption	32	1114	1082	505	367.666	2.14257	0.728052		320	1557.33	1237.33	784.389	349.746	1.57745	0.445883		0.00470247	0.0565578	0.0518553	0.0227432	0.0160416	2.28004	0.705339
		Small	Hip Generation	438.667	1074	635.333	732.444	213.694	0.867415	0.291755		552	1288	736	930.5	232.898	0.790973	0.250293		0.0123402	0.220797	0.208457	0.0475915	0.0569847	4.38012	1.19737
			Hip Absorption	20	512	492	258	144.629	1.90698	0.560577		408	796	388	542	105.329	0.715867	0.194333		0.0149052	0.107796	0.0928908	0.0469526	0.0233281	1.9784	0.496844
			Knee Generation	98.6667	1108	1009.33	574.333	326.956	1.7574	0.569279		406.667	1194.67	788	812.611	255.995	0.969714	0.315028		0.0049065	0.0309563	0.0260498	0.0152971	0.00912192	1.70292	0.596316
			Knee Absorption	184	780	596	395.722	202.682	1.50611	0.512182		398.667	1182.67	784	627.111	225.709	1.25018	0.359918		0.00323331	0.0316987	0.0284654	0.015074	0.0090475	1.88838	0.600205
			Ankle Generation	76	1040	964	455.278	309.607	2.11739	0.680039		480	1472	992	902.833	298.283	1.09876	0.330385		0.00311325	0.040343	0.0372298	0.0105906	0.00968436	3.51535	0.914427
			Ankle Absorption	78.6667	664	585.333	426.278	230.648	1.37313	0.541075		270.667	1996	1725.33	787.167	496.654	2.19183	0.630939		0.00230131	0.0232708	0.0209695	0.0108288	0.00701561	1.93646	0.647867
				Onset latency (ms)								Time to peak (ms)								Peak value (Nm/kg)
		Magnitude	Joint motion	Minimum	Maximum	Range	Mean	Std. Deviation	Range/Mean *100%	Std. Deviation/Mean *100%		Minimum	Maximum	Range	Mean	Std. Deviation	Range/Mean *100%	Std. Deviation/Mean *100%		Minimum	Maximum	Range	Mean	Std. Deviation	Range/Mean *100%	Std. Deviation/Mean *100%
Moment (n=12)	Following anterior pulls	Large	Hip Adduction	196	1580	1384	429.333	409.003	3.2236	0.952647		352	1758	1406	892.167	403.537	1.57594	0.452311		0.069588	0.338268	0.26868	0.1716	0.0817756	1.56574	0.476549
			Hip Abduction	13.3333	414.667	401.333	112.167	129.669	3.57801	1.15604		144	1854.67	1710.67	619.167	508.899	2.76285	0.82191		0.01969	0.263334	0.243644	0.086066	0.0821574	2.83089	0.954586
			Hip Flexion	77.3333	298.667	221.333	196.222	69.1252	1.12797	0.35228		414.667	968	553.333	594.556	148.091	0.930667	0.249078		0.257847	0.602505	0.344658	0.370585	0.111043	0.930038	0.299642
			Hip Extension	56	584	528	345.944	224.564	1.52626	0.649132		352	1692	1340	1167.33	373.34	1.14792	0.319823		0.0512188	0.571045	0.519826	0.171731	0.142667	3.02697	0.830758
			Knee Flexion	394.667	1620	1225.33	1199.88	362.471	1.02121	0.30209		650.667	1960	1309.33	1410.3	402.074	0.928406	0.285097		0.0284796	0.253855	0.225375	0.13302	0.0697881	1.6943	0.524644
			Knee Extension	10.6667	189.333	178.667	108.222	56.5681	1.65092	0.522703		450.667	748	297.333	569.111	91.3483	0.522452	0.16051		0.285362	0.697907	0.412545	0.431509	0.111227	0.956052	0.257763
			Ankle Dorsiflexion	10.6667	194.667	184	84.3333	56.5946	2.18182	0.671082		358.667	836	477.333	592	134.423	0.806306	0.227067		0.437038	0.868658	0.43162	0.623491	0.126813	0.692264	0.203392
			Ankle Plantarflexion	446.667	1988	1541.33	1366.22	443.134	1.12817	0.32435		508	2000	1492	1590	467.174	0.938365	0.29382		0.0187403	0.315983	0.297243	0.115735	0.0957912	2.5683	0.827677
		Medium	Hip Adduction	178.667	1005.33	826.667	398.944	245.943	2.07213	0.616486		482.667	1505.33	1022.67	704.333	284.684	1.45196	0.404189		0.0442569	0.259272	0.215015	0.11552	0.0675592	1.86129	0.584829
			Hip Abduction	21.3333	369.333	348	122.056	113.201	2.85116	0.927456		220	1888	1668	747.444	460.059	2.2316	0.615509		0.0178362	0.158096	0.14026	0.0610229	0.0450932	2.29848	0.738956
			Hip Flexion	153.333	288	134.667	197.333	38.2739	0.682432	0.193955		444	657.333	213.333	551.722	52.9192	0.386668	0.0959164		0.214328	0.554235	0.339907	0.365283	0.099003	0.930532	0.271031
			Hip Extension	104	1022.67	918.667	535.5	304.508	1.71553	0.568642		548	1793.33	1245.33	1110.39	410.542	1.12153	0.369728		0.0219412	0.195631	0.17369	0.0911902	0.0571978	1.9047	0.627236
			Knee Flexion	744	1452	708	1097.89	219.107	0.644874	0.199571		748	1817.33	1069.33	1397.94	305.726	0.764933	0.218697		0.00970963	0.183434	0.173725	0.0797497	0.0541389	2.17837	0.67886
			Knee Extension	73.3333	186	112.667	122.833	40.7606	0.917232	0.331836		350.667	637.333	286.667	524.611	73.0272	0.546437	0.139202		0.294491	0.604761	0.31027	0.411211	0.0906238	0.754527	0.220383
			Ankle Dorsiflexion	21.3333	174.667	153.333	81.1111	47.6446	1.89041	0.587399		368	730.667	362.667	525.333	85.7113	0.690355	0.163156		0.387075	0.709314	0.322239	0.533707	0.0973371	0.603776	0.182379
			Ankle Plantarflexion	856	1388	532	1073	178.359	0.495806	0.166225		1140	1800	660	1442.2	222.723	0.457634	0.154433		0.0473834	0.216128	0.168744	0.117728	0.0561366	1.43334	0.476831
		Small	Hip Adduction	214	1740	1526	457	454.282	3.33917	0.994052		414	1900	1486	731.933	441.921	2.03024	0.603773		0.0330954	0.137007	0.103912	0.0741744	0.0353329	1.40091	0.476349
			Hip Abduction	21.3333	918	896.667	194.611	246.483	4.60748	1.26654		108	1264	1156	639.556	470.638	1.80751	0.735883		0.014976	0.0801915	0.0652155	0.038619	0.0206717	1.68869	0.535274
			Hip Flexion	116	733.333	617.333	271	168.436	2.27798	0.621536		416	898.667	482.667	573.889	132.662	0.841045	0.231163		0.0923618	0.423839	0.331477	0.215832	0.0920091	1.53581	0.4263
			Hip Extension	90.6667	1180	1089.33	526.121	378.036	2.0705	0.718535		296	1556	1260	969.03	439.247	1.30027	0.453285		0.0125974	0.166103	0.153506	0.0637568	0.047176	2.40768	0.739937
			Knee Flexion	612	1976	1364	1125.63	391.68	1.21177	0.347965		718.667	2000	1281.33	1349.56	422.772	0.949448	0.313268		0.0222404	0.174947	0.152706	0.0677478	0.0493382	2.25404	0.728263
			Knee Extension	22.6667	417.333	394.667	154.111	114.044	2.56092	0.740012		416	1252	836	635	234.241	1.31654	0.368883		0.14614	0.444627	0.298487	0.25228	0.0771572	1.18316	0.30584
			Ankle Dorsiflexion	26.6667	304	277.333	123.333	76.7891	2.24865	0.622614		429.333	1222.67	793.333	629	228.731	1.26126	0.363642		0.173556	0.501211	0.327655	0.331931	0.0864954	0.987118	0.260583
			Ankle Plantarflexion	804	1548	744	1111.85	287.079	0.669154	0.258199		985.333	2000	1014.67	1510.3	386.656	0.671833	0.256013		0.025764	0.241875	0.216111	0.0836115	0.0647418	2.58471	0.774317
	Following posterior pulls	Large	Hip Adduction	204	986.667	782.667	427.889	219.114	1.82914	0.512081		454.667	1558.67	1104	908	372.551	1.21586	0.410299		0.0379825	0.373043	0.335061	0.160973	0.0902312	2.08148	0.560538
			Hip Abduction	14.6667	581.333	566.667	204.121	203.888	2.77613	0.998857		64	1205.33	1141.33	533.576	369.688	2.13903	0.692851		0.0152737	0.200855	0.185581	0.0849317	0.0633981	2.18507	0.746459
			Hip Flexion	20	1428	1408	320.889	410.844	4.38781	1.28033		132	1552	1420	1058.67	515.802	1.34131	0.487218		0.0266747	0.252396	0.225721	0.123247	0.0811689	1.83145	0.658587
			Hip Extension	177.333	410.667	233.333	275	72.5281	0.848485	0.263738		390.667	1081.33	690.667	703.889	274.277	0.981215	0.38966		0.0769742	0.242394	0.16542	0.174942	0.0398951	0.945568	0.228047
			Knee Flexion	146.667	288	141.333	209.167	45.5415	0.675697	0.217728		382	1110.67	728.667	702.833	274.107	1.03676	0.390002		0.228013	0.407672	0.17966	0.308503	0.0578709	0.58236	0.187586
			Knee Extension	12	1238.67	1226.67	288.111	477.544	4.25762	1.6575		88	1673.33	1585.33	1028.83	553.742	1.5409	0.538224		0.0207691	0.264717	0.243948	0.106498	0.0896974	2.29063	0.842244
			Ankle Dorsiflexion	9.33333	1516	1506.67	333.278	560.027	4.52075	1.68036		84	1930.67	1846.67	1122.5	730.317	1.64514	0.650616		0.0179048	0.352283	0.334379	0.136486	0.110673	2.44991	0.810871
			Ankle Plantarflexion	136	262.667	126.667	199.722	35.5817	0.634214	0.178156		436	1018.67	582.667	656.833	151.921	0.887084	0.231293		0.239375	0.334829	0.0954536	0.28627	0.0381304	0.333439	0.133198
		Medium	Hip Adduction	188	662.667	474.667	372.278	155.551	1.27503	0.417835		457.333	1444	986.667	1007.11	343.886	0.9797	0.341458		0.0381842	0.235249	0.197065	0.0919706	0.054598	2.1427	0.593646
			Hip Abduction	18	806	788	214.611	222.961	3.67176	1.03891		192	908	716	394.944	206.9	1.81291	0.523872		0.0115284	0.067391	0.0558626	0.0359055	0.0192512	1.55582	0.536163
			Hip Flexion	18.6667	1236	1217.33	171.111	340.427	7.11429	1.98951		96	1968	1872	995.5	623.48	1.88046	0.626298		0.0196439	0.107842	0.0881976	0.0539966	0.0297976	1.63339	0.551843
			Hip Extension	214.667	368	153.333	272.5	41.7313	0.562691	0.153143		392	872	480	558.944	188.157	0.858762	0.336629		0.0818242	0.32608	0.244256	0.160787	0.0602101	1.51912	0.37447
			Knee Flexion	182	282.667	100.667	226.056	33.5766	0.445318	0.148533		414.667	850.667	436	539	143.589	0.808905	0.266398		0.156909	0.363458	0.206549	0.248922	0.0608309	0.829776	0.244378
			Knee Extension	22.6667	970	947.333	277.056	333.053	3.41929	1.20212		106.667	1964	1857.33	1142.89	617.411	1.62512	0.54022		0.0120228	0.142463	0.13044	0.0543639	0.0395077	2.39938	0.726727
			Ankle Dorsiflexion	24	1676	1652	337.667	500.376	4.8924	1.48186		128	2000	1872	1354.94	532.994	1.38161	0.39337		0.0108571	0.200331	0.189474	0.091125	0.0581265	2.07928	0.637876
			Ankle Plantarflexion	162.667	232	69.3333	206.389	18.2982	0.335935	0.0886589		417.333	713.333	296	519.222	104.798	0.570083	0.201836		0.15291	0.342395	0.189484	0.243297	0.0460965	0.778819	0.189466
		Small	Hip Adduction	198.667	1184	985.333	441.444	304.974	2.23207	0.690854		248	1848	1600	892.167	551.419	1.79339	0.618068		0.0132864	0.15861	0.145323	0.0603657	0.0425472	2.40738	0.704825
			Hip Abduction	26	1328	1302	392.278	330.78	3.31908	0.84323		78	1904	1826	598.556	479.107	3.05068	0.800438		0.0159369	0.0568018	0.0408649	0.0298164	0.0154481	1.37055	0.518107
			Hip Flexion	20	1358	1338	439.944	467.919	3.04129	1.06359		84	1842.67	1758.67	964.167	655.568	1.82403	0.679933		0.0138588	0.129403	0.115544	0.0569798	0.0391974	2.0278	0.687916
			Hip Extension	200	392	192	287.556	57.3864	0.667697	0.199566		366.667	784	417.333	506.056	121.979	0.824679	0.241038		0.0614497	0.193531	0.132081	0.118087	0.0412586	1.11851	0.349392
			Knee Flexion	173.333	330.667	157.333	247.222	46.9393	0.636404	0.189867		390.667	818.667	428	518.167	140.108	0.825989	0.270391		0.0852349	0.223314	0.138079	0.168632	0.0420334	0.818821	0.249261
			Knee Extension	25.3333	1090.67	1065.33	516.182	360.052	2.06387	0.69753		88	1826.67	1738.67	1101.33	608.98	1.57869	0.552948		0.011351	0.142865	0.131514	0.0651925	0.0490061	2.01732	0.751713
			Ankle Dorsiflexion	22	1220	1198	499.667	456.609	2.3976	0.913828		1046	1878.67	832.667	1462.58	319.655	0.569312	0.218555		0.0307086	0.19821	0.167501	0.111707	0.0636145	1.49946	0.569475
			Ankle Plantarflexion	165.333	260	94.6667	216.556	29.4787	0.437147	0.136126		378.667	1142.67	764	617	228.059	1.23825	0.369626		0.0547533	0.249657	0.194904	0.167274	0.0561535	1.16518	0.335698
	Following medial pulls	Large	Hip Adduction	210.667	1174.67	964	626.889	295.715	1.53775	0.471718		746.667	2000	1253.33	1606.22	440.675	0.780299	0.274355		0.131653	0.700942	0.569289	0.317767	0.193163	1.79153	0.607877
			Hip Abduction	9.33333	204	194.667	83.3889	62.0911	2.33444	0.744597		242	1298.67	1056.67	656.389	320.687	1.60982	0.488563		0.0265739	0.296788	0.270215	0.152752	0.094883	1.76898	0.621159
			Hip Flexion	13.3333	1320	1306.67	181.222	361.319	7.2103	1.99379		350.667	1512	1161.33	1037	357.31	1.1199	0.344562		0.146027	0.63358	0.487553	0.320445	0.134591	1.52149	0.420013
			Hip Extension	193.333	1805.33	1612	1256.67	509.808	1.28276	0.405683		902.667	2000	1097.33	1665.6	316.729	0.658822	0.190159		0.0695029	0.384376	0.314873	0.170029	0.105861	1.85187	0.622604
			Knee Flexion	816	1940	1124	1470.85	314.411	0.764185	0.213762		1320	2000	680	1762.42	209.251	0.385832	0.118729		0.0902332	0.55501	0.464777	0.220683	0.143474	2.10609	0.650136
			Knee Extension	9.33333	1388	1378.67	161	387.82	8.56315	2.40882		620	1548	928	1082.11	275.933	0.857583	0.254995		0.0954159	0.499298	0.403882	0.243777	0.108736	1.65677	0.446047
			Ankle Dorsiflexion	13.3333	1582	1568.67	306.944	570.387	5.11059	1.85827		278.667	1886	1607.33	1310	448.344	1.22697	0.342248		0.0167712	0.31234	0.295569	0.170972	0.0995218	1.72876	0.582096
			Ankle Plantarflexion	177.333	1546	1368.67	406.944	376.305	3.36328	0.924709		708	1840	1132	1116.44	390.714	1.01393	0.349963		0.017236	0.30198	0.284744	0.184757	0.0874906	1.54118	0.473545
		Medium	Hip Adduction	206.667	1598.67	1392	868.333	400.587	1.60307	0.461329		613.333	1846.67	1233.33	1417.78	339.042	0.869906	0.239136		0.0419454	0.335836	0.29389	0.187884	0.103021	1.56421	0.548321
			Hip Abduction	14.6667	156	141.333	63.3333	53.465	2.23158	0.844184		42.6667	672	629.333	415.444	178.052	1.51484	0.428582		0.0135071	0.198083	0.184576	0.104192	0.0671736	1.77149	0.644708
			Hip Flexion	18.6667	270.667	252	86.8889	71.8693	2.90026	0.82714		446.667	977.333	530.667	765.889	170.448	0.692877	0.22255		0.0935344	0.629416	0.535882	0.270821	0.146192	1.97873	0.53981
			Hip Extension	992	1484	492	1245.21	137.371	0.395113	0.11032		1241.33	1920	678.667	1667.82	200.241	0.406919	0.120062		0.0365516	0.354969	0.318418	0.12554	0.0996183	2.53638	0.793519
			Knee Flexion	434.667	1742	1307.33	1235.94	338.01	1.05776	0.273484		1086.67	1942	855.333	1538.48	247.759	0.555958	0.161041		0.0270141	0.369384	0.34237	0.102624	0.0937212	3.33617	0.913252
			Knee Extension	12	276	264	64.8889	78.4359	4.06849	1.20877		448	1006.67	558.667	811.889	168.16	0.688107	0.207122		0.0719828	0.420191	0.348208	0.213209	0.0964182	1.63318	0.452225
			Ankle Dorsiflexion	13.3333	1384	1370.67	355.333	467.448	3.85741	1.31552		536	1782.67	1246.67	1244.94	407.867	1.00138	0.327619		0.0217022	0.253527	0.231824	0.127057	0.0741714	1.82457	0.583764
			Ankle Plantarflexion	198.667	1328	1129.33	370.8	340.691	3.04567	0.918799		601.333	1542	940.667	816.2	270.356	1.1525	0.331237		0.0272931	0.248045	0.220752	0.156589	0.0636984	1.40975	0.406786
		Small	Hip Adduction	284	1440	1156	1026.39	330.548	1.12628	0.32205		865.333	2000	1134.67	1386.72	337.955	0.818236	0.243708		0.0273727	0.311182	0.283809	0.109448	0.0808907	2.59308	0.739076
			Hip Abduction	22.6667	206.667	184	117.444	64.434	1.5667	0.548634		89.3333	758.667	669.333	523.667	163.737	1.27817	0.312675		0.0121651	0.236777	0.224612	0.0907148	0.0597168	2.47603	0.658292
			Hip Flexion	42.6667	1236	1193.33	198.889	332.929	6	1.67395		468	1436	968	671.111	249.645	1.44238	0.371987		0.0957801	0.432489	0.336709	0.193593	0.0956528	1.73927	0.494093
			Hip Extension	180	1646	1466	1122.78	382.675	1.30569	0.340828		760	1848	1088	1432	331.835	0.759777	0.231728		0.0222975	0.356234	0.333936	0.0928073	0.0902079	3.59817	0.971991
			Knee Flexion	242	1420	1178	960.242	434.614	1.22677	0.452609		482	2000	1518	1344.12	489.143	1.12936	0.363913		0.0127064	0.186729	0.174023	0.0791288	0.061566	2.19923	0.778048
			Knee Extension	21.3333	1377.33	1356	213.111	372.305	6.36288	1.747		504	1682.67	1178.67	770.444	363.879	1.52985	0.472298		0.0303384	0.252825	0.222487	0.141086	0.0658191	1.57696	0.466519
			Ankle Dorsiflexion	20	1864	1844	519.111	559.796	3.55223	1.07837		664	1988	1324	1318.44	365.084	1.00421	0.276905		0.0127405	0.285588	0.272848	0.10742	0.0853797	2.54002	0.794824
			Ankle Plantarflexion	184	1388	1204	408.963	378.562	2.94403	0.925663		454	1888	1434	778.444	448.663	1.84214	0.576359		0.0562678	0.184271	0.128003	0.116375	0.0467286	1.09992	0.401534
	Following lateral pulls	Large	Hip Adduction	110.667	184	73.3333	151.222	26.8386	0.484938	0.177478		505.333	944	438.667	664.444	109.682	0.660201	0.165073		0.532995	1.19642	0.663425	1.01229	0.185362	0.655373	0.183112
			Hip Abduction	45.3333	1980	1934.67	1092.75	730.965	1.77046	0.668923		1069.33	2000	930.667	1593.17	399.138	0.584162	0.250531		0.0224613	0.149369	0.126908	0.0768151	0.0466277	1.65212	0.607012
			Hip Flexion	20	1770	1750	634.389	659.599	2.75856	1.03974		521.333	1985.33	1464	1252.33	555.235	1.16902	0.443361		0.0357802	0.492691	0.456911	0.247324	0.1499	1.84742	0.606088
			Hip Extension	86.6667	1100	1013.33	306.444	328.412	3.30674	1.07168		465.333	1254.67	789.333	874.944	253.515	0.902153	0.289749		0.0928739	1.12499	1.03212	0.484331	0.309365	2.13101	0.638746
			Knee Flexion	150.667	614.667	464	225	130.257	2.06222	0.578919		578.667	1425.33	846.667	953.833	242.529	0.887646	0.254267		0.141644	0.992325	0.850682	0.476869	0.24384	1.78389	0.511335
			Knee Extension	16	1508	1492	562.944	569.601	2.65035	1.01183		336	1965.33	1629.33	1348.67	551.379	1.20811	0.408832		0.0254851	0.291844	0.266359	0.133625	0.0897993	1.99333	0.672025
			Ankle Dorsiflexion	14.6667	158.667	144	87.1111	46.3673	1.65306	0.532278		558.667	1268	709.333	827.889	239.01	0.856798	0.288698		0.148522	0.733575	0.585053	0.413725	0.200047	1.41411	0.483526
			Ankle Plantarflexion	256	1790.67	1534.67	1033.11	425.668	1.48548	0.412026		348	1902.67	1554.67	1302.11	487.898	1.19396	0.374697		0.011754	0.260203	0.248449	0.13674	0.0844346	1.81694	0.617482
		Medium	Hip Adduction	126	205.333	79.3333	161.167	26.845	0.492244	0.166567		545.333	757.333	212	624.278	55.6595	0.339592	0.0891582		0.321302	1.05144	0.73014	0.786963	0.194045	0.927794	0.246575
			Hip Abduction	52	1858	1806	1061.26	666.62	1.70175	0.62814		72	2000	1928	1370.81	622.733	1.40646	0.454279		0.00987011	0.0788434	0.0689733	0.0410521	0.0272553	1.68014	0.663921
			Hip Flexion	12	1170.67	1158.67	418.556	394.679	2.76825	0.942954		624	1922	1298	1347.06	439.947	0.963583	0.326599		0.0195741	0.369353	0.349779	0.149203	0.100718	2.34432	0.675039
			Hip Extension	96	229.333	133.333	183.733	39.2412	0.725689	0.213577		408	825.333	417.333	604.667	134.227	0.690187	0.221985		0.124705	1.00395	0.879248	0.401654	0.23324	2.18907	0.580699
			Knee Flexion	136	364	228	215.722	63.002	1.05691	0.292051		326.667	886.667	560	577.944	171.213	0.968951	0.296246		0.01449	0.465706	0.451216	0.273011	0.148024	1.65274	0.542189
			Knee Extension	16	1125.33	1109.33	494.833	401.708	2.24183	0.811805		470	1933.33	1463.33	1463.83	413.226	0.999658	0.282291		0.034217	0.245804	0.211587	0.129124	0.066079	1.63864	0.511751
			Ankle Dorsiflexion	14.6667	625.333	610.667	135.5	161.758	4.50677	1.19379		556	1470.67	914.667	836.389	269.862	1.09359	0.322651		0.0918101	0.380925	0.289115	0.222961	0.087849	1.29671	0.39401
			Ankle Plantarflexion	302	1473.33	1171.33	870.364	444.342	1.3458	0.510525		372	1988	1616	1190.91	594.031	1.35695	0.498805		0.00849488	0.13999	0.131495	0.0625297	0.0494738	2.10292	0.791205
		Small	Hip Adduction	117.333	262.667	145.333	195.556	46.6696	0.743182	0.238651		546.667	794.667	248	615.556	67.3404	0.402888	0.109398		0.210109	0.554685	0.344576	0.37196	0.105033	0.92638	0.282376
			Hip Abduction	44	1392	1348	953.879	485.461	1.41318	0.508934		68	1952	1884	1346.12	516.846	1.39958	0.383952		0.0101579	0.106665	0.0965072	0.0412582	0.0343214	2.3391	0.831868
			Hip Flexion	28	1402.67	1374.67	678.606	438.218	2.02572	0.645762		901.333	2000	1098.67	1430.91	328.628	0.76781	0.229664		0.0259494	0.173876	0.147927	0.0937539	0.0506721	1.57782	0.54048
			Hip Extension	98.6667	368	269.333	206.389	80.4188	1.30498	0.389647		484	1756	1272	716.111	339.247	1.77626	0.473735		0.0602211	0.616192	0.555971	0.237675	0.154304	2.33921	0.649222
			Knee Flexion	120	616	496	244.944	129.401	2.02495	0.528287		310	698.667	388.667	582	103.223	0.667812	0.177359		0.0135822	0.320166	0.306584	0.17945	0.0992416	1.70847	0.553033
			Knee Extension	24	1252	1228	553.576	378.668	2.21831	0.684041		76	1742.67	1666.67	1266.18	493.899	1.31629	0.390069		0.00994296	0.184835	0.174892	0.0942797	0.0566091	1.85504	0.600438
			Ankle Dorsiflexion	33.3333	613.333	580	250.111	179.289	2.31897	0.716838		270.667	1810.67	1540	1014.61	489.902	1.51782	0.482847		0.0181581	0.242407	0.224249	0.125622	0.0791264	1.7851	0.629875
			Ankle Plantarflexion	310	976	666	565.833	276.833	1.17703	0.489248		456	1598.67	1142.67	952.333	447.531	1.19986	0.469931		0.0190783	0.120891	0.101812	0.0607182	0.0373917	1.6768	0.615823
				Onset latency (ms)								Time to peak (ms)								Rate of EMG rise (multiples of baseline/s)
		Magnitude	Muscle	Minimum	Maximum	Range	Mean	Std. Deviation	Range/Mean *100%	Std. Deviation/Mean *100%		Minimum	Maximum	Range	Mean	Std. Deviation	Range/Mean *100%	Std. Deviation/Mean *100%		Minimum	Maximum	Range	Mean	Std. Deviation	Range/Mean *100%	Std. Deviation/Mean *100%
EMG (n=12)	Following anterior pulls	Large	Hip Adductor	198.667	690.667	492	443.394	151.333	1.10962	0.341307		517.333	1260	742.667	821.697	229.188	0.903821	0.278921		0.815157	43.8368	43.0216	12.2917	12.4282	3.50006	1.01111
			Hip Abductor	112	632	520	309	152.128	1.68285	0.492323		273.333	1400	1126.67	743.667	360.861	1.51502	0.485246		3.91946	140.159	136.239	35.9121	40.6287	3.79368	1.13134
			Hip Flexor	157.333	690	532.667	364.722	163.708	1.46047	0.448856		436	816	380	650.667	127.712	0.584016	0.196278		0.65015	33.2606	32.6105	11.065	11.1855	2.94718	1.0109
			Hip Extensor	236	1240	1004	522.389	260.793	1.92194	0.499232		382.667	1244	861.333	699.111	248.685	1.23204	0.355716		-2.02996	21.7314	23.7613	6.45442	7.73634	3.6814	1.19861
			Knee Flexor	144	570.667	426.667	295.667	128.881	1.44307	0.4359		530.667	942.667	412	690	126.781	0.597101	0.183741		3.94664	132.655	128.709	36.3976	33.491	3.53618	0.920143
			Knee Extensor	154	1205.33	1051.33	519.091	328.543	2.02534	0.632921		564	1844	1280	1013.7	455.222	1.2627	0.449071		-0.705259	90.3624	91.0677	17.9871	27.3687	5.06293	1.52157
			Ankle Dorsiflexor	129.333	756	626.667	277.722	175.318	2.25645	0.631272		326.667	1826	1499.33	905.056	423.539	1.65662	0.46797		-1.24872	37.599	38.8477	14.5473	12.6418	2.67044	0.869012
			Ankle Plantarflexor	57.3333	212	154.667	117.556	56.037	1.31569	0.476685		172	609.333	437.333	418.778	122.028	1.04431	0.291391		-1.0828	259.696	260.779	100.783	74.4364	2.58753	0.738582
		Medium	Hip Adductor	80	700	620	404.667	185.491	1.53213	0.458379		342	1254.67	912.667	649.4	263.763	1.4054	0.406164		-0.220455	33.6267	33.8471	12.7336	12.1943	2.6581	0.95765
			Hip Abductor	132	590	458	345.778	141.298	1.32455	0.408638		369.333	1512	1142.67	677.556	324.686	1.68645	0.479202		2.2837	114.248	111.964	31.132	36.1327	3.59644	1.16063
			Hip Flexor	222	804	582	413.03	187.7	1.4091	0.454445		300	1370	1070	727.818	327.556	1.47015	0.450053		1.24828	34.241	32.9927	11.8122	9.83553	2.79312	0.832662
			Hip Extensor	370.667	744	373.333	487.25	118.117	0.766205	0.242416		500	792	292	632.5	109.34	0.46166	0.17287		0.84887	27.9594	27.1105	11.7602	12.1301	2.30527	1.03145
			Knee Flexor	178.667	413.333	234.667	271.818	78.4687	0.863322	0.288681		480	630.667	150.667	553.152	55.2989	0.272379	0.0999705		5.68812	84.9913	79.3032	35.0709	22.7231	2.26123	0.64792
			Knee Extensor	288	1528	1240	665.704	436.342	1.86269	0.655459		466.667	1610	1143.33	909.407	405.585	1.25723	0.445988		2.30103	29.4191	27.1181	13.3433	9.86272	2.03234	0.739151
			Ankle Dorsiflexor	138.667	530	391.333	264.167	132.111	1.48139	0.500105		270	1656	1386	760.667	399.131	1.82209	0.524712		1.85938	139.568	137.709	26.3627	40.0159	5.22361	1.5179
			Ankle Plantarflexor	72	260	188	144.833	70.9116	1.29804	0.489608		252	536	284	366.889	85.0485	0.774076	0.23181		24.6038	159.669	135.065	80.4502	38.0207	1.67886	0.472599
		Small	Hip Adductor	296	1626	1330	637.048	459.321	2.08776	0.721015		448	1760	1312	764	483.862	1.71728	0.633328		-1.78029	38.5705	40.3508	6.0049	14.4851	6.71965	2.41221
			Hip Abductor	193.333	1956	1762.67	766.364	480.355	2.30004	0.626798		536	1988	1452	1140.24	508.99	1.27341	0.446387		0.7883	85.4077	84.6194	19.4984	31.5932	4.3398	1.62029
			Hip Flexor	210	840	630	546.222	259.288	1.15338	0.474693		320	1324	1004	810.111	341.617	1.23934	0.421691		0.747788	7.14677	6.39898	3.28928	2.44531	1.94541	0.74342
			Hip Extensor	368	1120	752	614.267	307.154	1.22422	0.500033		498.667	1180	681.333	852.533	298.474	0.799187	0.350102		-0.782397	23.5913	24.3737	6.94106	9.57911	3.51152	1.38007
			Knee Flexor	220	541.333	321.333	390.867	105.568	0.822105	0.270088		433.333	1214	780.667	655.933	279.444	1.19016	0.426025		1.64596	77.2591	75.6131	21.4	22.7285	3.53332	1.06208
			Knee Extensor	538	1512	974	984.381	386.187	0.989454	0.392314		722	1704	982	1264.67	336.14	0.776489	0.265793		-0.286458	10.2442	10.5307	4.59862	3.24829	2.28997	0.706361
			Ankle Dorsiflexor	148	925.333	777.333	349.273	222.858	2.22558	0.638063		244	1664	1420	691.03	420.02	2.0549	0.607817		1.52748	79.1302	77.6027	19.3828	26.7838	4.00369	1.38183
			Ankle Plantarflexor	82.6667	401.333	318.667	198.667	100.251	1.60403	0.504619		254.667	946.667	692	544.222	216.321	1.27154	0.397486		5.26702	170.087	164.82	66.0368	49.2959	2.49588	0.74649
	Following posterior pulls	Large	Hip Adductor	64	452	388	287.944	111.149	1.34748	0.386009		282	1288	1006	637.667	302.633	1.57763	0.474595		1.33775	72.5224	71.1846	15.5885	19.7695	4.56648	1.26821
			Hip Abductor	144	370.667	226.667	226.556	77.0852	1.00049	0.340249		286.667	925.333	638.667	575	201.551	1.11072	0.350524		7.68836	319.31	311.622	55.4335	86.3395	5.62154	1.55753
			Hip Flexor	116	538.667	422.667	252.667	115.091	1.67282	0.455505		268	1126.67	858.667	600.333	273.681	1.43032	0.455881		2.71568	52.2125	49.4968	18.7404	15.7789	2.64119	0.841974
			Hip Extensor	185.333	1280	1094.67	440.061	300.771	2.48754	0.683476		288	1324	1036	654.424	279.792	1.58307	0.427538		-0.580614	20.7823	21.3629	8.591	5.83477	2.48666	0.679173
			Knee Flexor	94.6667	884	789.333	370.722	250.265	2.12918	0.675075		272	1345.33	1073.33	749.833	403.285	1.43143	0.537833		2.369	69.5035	67.1345	20.8441	23.8073	3.22079	1.14216
			Knee Extensor	93.3333	409.333	316	200.444	89.5769	1.5765	0.446892		365.333	776	410.667	571.111	138.965	0.719066	0.243324		10.169	143.582	133.413	40.5553	37.9366	3.28967	0.935428
			Ankle Dorsiflexor	41.3333	224	182.667	119.667	55.2712	1.52646	0.461877		286	669.333	383.333	479.167	132.637	0.8	0.276807		47.6578	442.578	394.92	175.397	126.229	2.25158	0.719675
			Ankle Plantarflexor	140	1062.67	922.667	406.722	318.212	2.26854	0.782381		302.667	1696	1393.33	1163.61	440.243	1.19742	0.378342		-0.734575	56.4812	57.2158	14.2905	14.6215	4.00378	1.02316
		Medium	Hip Adductor	158	473.333	315.333	355.222	107.434	0.887707	0.302441		312	870.667	558.667	487.667	167.486	1.14559	0.343444		-0.731173	53.8697	54.6009	12.0411	15.2587	4.53454	1.26722
			Hip Abductor	126.667	432	305.333	231.222	105.258	1.32052	0.455223		276	1318.67	1042.67	562.111	350.722	1.85491	0.623938		0.414961	119.749	119.334	38.9898	32.5407	3.06064	0.834595
			Hip Flexor	148	1064	916	366.444	254.416	2.4997	0.694283		258	1508	1250	688	448.135	1.81686	0.65136		0.685649	39.1329	38.4472	13.0952	12.8867	2.93597	0.984077
			Hip Extensor	281.333	1222	940.667	478.833	308.181	1.9645	0.643607		381.333	1286	904.667	593.25	292.51	1.52493	0.493064		-2.43237	23.0765	25.5089	8.01025	9.84633	3.18453	1.22922
			Knee Flexor	165.333	1269.33	1104	582.167	376.087	1.89636	0.646013		248	1776	1528	809.778	532.954	1.88694	0.658149		0.67052	47.5053	46.8348	9.84892	12.6102	4.75532	1.28036
			Knee Extensor	86.6667	392	305.333	223	85.1573	1.36921	0.381871		230	610.667	380.667	410.944	108.926	0.926321	0.265062		9.1797	49.5103	40.3306	24.7531	14.204	1.62932	0.573828
			Ankle Dorsiflexor	57.3333	293.333	236	161.333	80.9559	1.46281	0.501793		268	562.667	294.667	388.056	102.494	0.759341	0.264123		52.9259	435.871	382.945	170.15	106.83	2.25063	0.627858
			Ankle Plantarflexor	166.667	1456	1289.33	531.056	467.043	2.42787	0.879462		233.333	1938	1704.67	1096.94	590.646	1.55401	0.538447		4.86479	36.4673	31.6025	16.1542	10.0435	1.9563	0.621726
		Small	Hip Adductor	104	1444	1340	494.182	471.955	2.71155	0.955023		156	1460	1304	568.848	447.912	2.29235	0.787401		-1.33171	107.476	108.808	13.3933	31.4275	8.12409	2.34651
			Hip Abductor	113.333	1041.33	928	339.394	258.652	2.73429	0.762099		328	1213.33	885.333	588.97	269.187	1.50319	0.457048		1.87418	218.16	216.286	39.6896	64.9972	5.44944	1.63764
			Hip Flexor	130	1816	1686	523.152	518.777	3.22278	0.991637		266.667	1828	1561.33	855.879	534.198	1.82425	0.624151		-5.46735	21.4797	26.947	7.55653	7.99517	3.56606	1.05805
			Hip Extensor	152	680	528	376.8	197.533	1.40127	0.524238		176	696	520	402.4	190.8	1.29225	0.474156		-2.29078	7.26871	9.55949	0.5218	3.90141	18.3202	7.47684
			Knee Flexor	108	852	744	392.933	235.944	1.89345	0.600468		340	1664	1324	864.533	522.334	1.53146	0.60418		-0.623771	16.8037	17.4275	6.34008	6.58735	2.74879	1.039
			Knee Extensor	150	469.333	319.333	271.833	99.5737	1.17474	0.366304		336	878.667	542.667	502.611	164.378	1.07969	0.327047		4.59529	52.077	47.4817	19.1216	14.2161	2.48315	0.743461
			Ankle Dorsiflexor	49.3333	366.667	317.333	182.222	96.1335	1.74146	0.527562		244	678.667	434.667	392.333	128.743	1.1079	0.328147		-11.4521	411.823	423.275	123.041	116.328	3.4401	0.945443
			Ankle Plantarflexor	256	1365.33	1109.33	615.333	413.856	1.80282	0.672572		272	1766.67	1494.67	920.133	571.67	1.6244	0.62129		-2.06899	45.9718	48.0408	16.5179	15.8862	2.90842	0.961756
	Following medial pulls	Large	Hip Adductor	54	564	510	326.389	165.783	1.56255	0.507932		432	1720	1288	873.667	376.967	1.47425	0.431477		0.0698507	81.3573	81.2874	31.787	24.3422	2.55726	0.765791
			Hip Abductor	142.667	452	309.333	256.722	108.237	1.20493	0.42161		536	1768	1232	1072.67	394.457	1.14854	0.367735		6.11197	392.053	385.941	79.7039	103.557	4.84219	1.29927
			Hip Flexor	112	764	652	389.333	199.465	1.67466	0.512325		364	1656	1292	912.606	402.173	1.41573	0.440686		1.54098	46.5932	45.0522	13.6608	12.6612	3.29792	0.926825
			Hip Extensor	276	1968	1692	728.778	577.337	2.3217	0.792199		392	1992	1600	1020.89	489.686	1.56726	0.479666		-0.161753	27.9091	28.0709	9.94915	8.15328	2.82144	0.819495
			Knee Flexor	128	534.667	406.667	334.222	136.093	1.21676	0.407193		208	1837.33	1629.33	1109.44	421.446	1.4686	0.379871		3.49373	64.5825	61.0887	24.0949	19.4501	2.53533	0.807226
			Knee Extensor	118.667	662.667	544	487.273	165.64	1.11642	0.339933		620	1798.67	1178.67	1020.48	363.457	1.15501	0.356161		2.6118	80.6944	78.0826	26.7887	23.9763	2.91476	0.895017
			Ankle Dorsiflexor	84	518	434	241.833	130.816	1.79462	0.540934		196	1844	1648	929.167	563.513	1.77363	0.606471		1.22732	326.883	325.655	113.131	98.5438	2.87858	0.871063
			Ankle Plantarflexor	76	1649.33	1573.33	808.167	457.372	1.94679	0.565938		537.333	1742.67	1205.33	1299.89	381.749	0.927259	0.293678		4.93887	115.597	110.658	40.2134	31.5211	2.75178	0.783845
		Medium	Hip Adductor	150.667	1061.33	910.667	444	264.303	2.05105	0.595277		300	1494.67	1194.67	726.5	381.98	1.64441	0.525781		-0.731528	48.7761	49.5076	19.5599	16.3562	2.53107	0.836211
			Hip Abductor	144	476	332	301.556	116.372	1.10096	0.385905		310.667	1462.67	1152	890.222	357.475	1.29406	0.401557		5.05398	196.752	191.698	45.7369	55.7762	4.19131	1.2195
			Hip Flexor	240	1048	808	597.63	287.78	1.35201	0.481536		360	1116	756	772.963	258.442	0.978055	0.334352		0.161344	26.7758	26.6144	8.09899	10.2274	3.28614	1.2628
			Hip Extensor	237.333	1206.67	969.333	581.933	293.183	1.66571	0.503808		308	1382.67	1074.67	739.933	300.506	1.45238	0.406126		-0.2334	21.5197	21.7531	6.3536	6.93691	3.42375	1.09181
			Knee Flexor	52	1070	1018	429.833	252.846	2.36836	0.588241		457.333	1440	982.667	856.667	320.604	1.14708	0.374245		-0.291951	18.848	19.1399	7.55785	6.15116	2.53245	0.813876
			Knee Extensor	112	1622	1510	736.722	535.242	2.04962	0.726518		168	1680	1512	893.278	522.022	1.69264	0.584389		-0.046433	49.7735	49.8199	9.70936	13.3087	5.13113	1.37071
			Ankle Dorsiflexor	101.333	881.333	780	272.889	210.472	2.85831	0.771274		240	1185.33	945.333	608.333	321.843	1.55397	0.529057		21.5957	140.776	119.18	70.8177	39.712	1.68291	0.560764
			Ankle Plantarflexor	264	1108	844	771.667	294.837	1.09374	0.382078		850.667	1710.67	860	1203.93	294.164	0.714325	0.244335		0.95208	47.429	46.4769	20.6443	13.9817	2.25132	0.677266
		Small	Hip Adductor	154.667	598	443.333	332.583	150.498	1.333	0.452511		292	936	644	562.083	186.905	1.14574	0.332522		-0.252208	17.1499	17.4022	6.88623	6.50164	2.52709	0.944151
			Hip Abductor	238	1096	858	555.03	257.832	1.54586	0.464537		296	1748	1452	892.788	456.82	1.62637	0.511678		1.42907	134.109	132.68	25.2959	38.4968	5.24512	1.52186
			Hip Flexor	265.333	1476	1210.67	856.381	441.155	1.4137	0.515138		382.667	1996	1613.33	1213.9	500.149	1.32904	0.412017		-6.2274	87.7823	94.0097	13.917	33.0792	6.75504	2.3769
			Hip Extensor	296	1184	888	834.167	429.887	1.06454	0.515349		368	1432	1064	962.667	467.07	1.10526	0.485184		0.872601	17.9066	17.034	6.23738	7.85115	2.73095	1.25873
			Knee Flexor	297.333	1056	758.667	627.143	286.522	1.20972	0.456868		565.333	1698	1132.67	969.143	397.816	1.16873	0.410482		1.27117	19.4208	18.1496	7.2264	6.43237	2.51157	0.890121
			Knee Extensor	337.333	1820	1482.67	844.75	470.278	1.75515	0.556707		682	1868	1186	1122.08	397.213	1.05696	0.353996		0.6434	17.9263	17.2829	6.03715	5.6378	2.86275	0.93385
			Ankle Dorsiflexor	138	1288	1150	451.267	430.066	2.54838	0.953019		190	1560	1370	627	467.295	2.18501	0.745287		-3.00652	103.744	106.751	48.5571	33.9856	2.19845	0.699909
			Ankle Plantarflexor	656	1276	620	849.333	223.063	0.729984	0.262633		740	1730.67	990.667	1274.22	352.64	0.777468	0.276749		5.31817	72.7315	67.4133	29.9249	20.2759	2.25275	0.677559
	Following lateral pulls	Large	Hip Adductor	153.333	1896	1742.67	589.111	443.258	2.95813	0.752418		674.667	1972	1297.33	1097.22	394.949	1.18238	0.359954		0.852351	60.7642	59.9119	19.0003	20.8638	3.15321	1.09808
			Hip Abductor	77.3333	336	258.667	163.444	100.675	1.5826	0.615957		477.333	860	382.667	664.333	114.372	0.576016	0.17216		14.0029	344.811	330.808	107.434	111.935	3.07918	1.0419
			Hip Flexor	85.3333	593.333	508	225.556	145.722	2.25222	0.64606		434.667	1040	605.333	663.667	167.807	0.912104	0.252848		10.0061	229.087	219.081	43.8575	60.5187	4.99529	1.37989
			Hip Extensor	122.667	569.333	446.667	284.056	149.905	1.57246	0.527733		452	1060	608	716.333	175.269	0.848767	0.244676		3.20659	35.2582	32.0516	15.0856	10.5144	2.12465	0.696984
			Knee Flexor	176	1182	1006	532.444	328.462	1.8894	0.616895		561.333	1978.67	1417.33	1193.67	502.54	1.18738	0.421005		0.300322	77.856	77.5556	21.5243	24.0368	3.60317	1.11673
			Knee Extensor	97.3333	620	522.667	308.5	140.768	1.69422	0.456297		521.333	1128	606.667	738.889	190.686	0.821053	0.258071		15.3308	142.823	127.492	51.2677	35.7467	2.48678	0.697256
			Ankle Dorsiflexor	84	380	296	191.778	97.4716	1.54345	0.508253		474.667	984	509.333	679.889	137.947	0.749142	0.202897		39.044	327.19	288.146	110.404	78.3472	2.60994	0.709644
			Ankle Plantarflexor	93.3333	336	242.667	206.444	87.2824	1.17546	0.422789		457.333	1025.33	568	711	174.469	0.798875	0.245386		10.262	121.732	111.47	62.9545	35.7722	1.77065	0.568224
		Medium	Hip Adductor	148	1116	968	611.133	335.537	1.58394	0.54904		428	1144	716	810.133	246.836	0.883805	0.304686		-0.0406125	44.4918	44.5324	10.7284	13.3754	4.15088	1.24673
			Hip Abductor	62	404	342	180.611	112.835	1.89357	0.62474		205.333	729.333	524	510.389	140.751	1.02667	0.275771		14.0278	266.722	252.694	70.1896	76.5754	3.60017	1.09098
			Hip Flexor	50.6667	570	519.333	272.167	142.939	1.90814	0.525189		424	746	322	544.444	107.858	0.591429	0.198106		5.74261	101.384	95.6413	26.1051	27.028	3.6637	1.03535
			Hip Extensor	144	968	824	314.889	231.452	2.6168	0.735028		200	996	796	544.889	255.59	1.46085	0.469068		-2.51286	44.0782	46.5911	12.1333	12.9897	3.83995	1.07058
			Knee Flexor	137.333	1764	1626.67	730.424	526.394	2.22702	0.720669		373.333	1928	1554.67	950.788	452.89	1.63514	0.476331		-1.71756	37.1157	38.8332	9.73687	11.3831	3.98827	1.16907
			Knee Extensor	170	984	814	410.963	232.923	1.98071	0.566773		460	1028	568	659.037	166.796	0.861864	0.25309		2.0732	35.4239	33.3507	11.8949	10.835	2.80379	0.910892
			Ankle Dorsiflexor	102.667	412	309.333	192.167	89.7908	1.60971	0.467255		316	724	408	531.944	119.29	0.766997	0.224252		42.4762	304.871	262.395	88.7284	71.6125	2.95728	0.807098
			Ankle Plantarflexor	90.6667	441.333	350.667	250.889	111.938	1.3977	0.446164		384	849.333	465.333	574.833	143.443	0.80951	0.249539		3.03929	118.491	115.451	48.2561	35.4773	2.39247	0.735188
		Small	Hip Adductor	164	1252	1088	547.111	406.002	1.98863	0.742082		200	1760	1560	697.667	562.191	2.23602	0.805815		0.56773	9.4044	8.83667	4.62386	3.23619	1.9111	0.699889
			Hip Abductor	88	537.333	449.333	224.222	124.392	2.00396	0.554772		376	742	366	523.5	124.163	0.69914	0.237178		2.93539	134.895	131.959	43.4585	48.0417	3.03645	1.10546
			Hip Flexor	166.667	1552	1385.33	479.6	430.7	2.88852	0.89804		336	1616	1280	637	390.567	2.00942	0.613135		1.29547	78.356	77.0605	15.02	23.1014	5.13053	1.53804
			Hip Extensor	164	1056	892	473.407	345.557	1.88421	0.729936		180	1314	1134	599.704	374.277	1.89093	0.624104		-1.68746	17.3371	19.0246	5.27236	6.8677	3.60836	1.30259
			Knee Flexor	320	1640	1320	818.5	439.223	1.61271	0.53662		360	1788	1428	1078.5	431.919	1.32406	0.400481		1.67433	12.5232	10.8489	6.74013	4.71661	1.60959	0.69978
			Knee Extensor	168	1416	1248	600.815	465.958	2.07718	0.775544		320	1456	1136	756.37	441.33	1.50191	0.583485		-2.416	52.566	54.982	13.1577	16.5186	4.17869	1.25543
			Ankle Dorsiflexor	124	534	410	279.636	132.734	1.46619	0.474666		324	628	304	458.364	97.055	0.663229	0.211742		1.46481	194.951	193.486	54.767	56.8338	3.5329	1.03774
			Ankle Plantarflexor	173.333	882	708.667	351.152	198.373	2.01812	0.564921		341.333	926	584.667	601.758	182.978	0.971598	0.304073		3.92407	66.7645	62.8404	38.1758	21.1379	1.64608	0.5537
				Onset latency (ms)								Time to peak (ms)
		Magnitude	Muscle	Minimum	Maximum	Range	Mean	Std. Deviation	Range/Mean *100%	Std. Deviation/Mean *100%		Minimum	Maximum	Range	Mean	Std. Deviation	Range/Mean *100%	Std. Deviation/Mean *100%
MMG (n=12)	Following anterior pulls	Large	Hip Adductor	45.3333	341.333	296	191.556	90.5924	1.54524	0.47293		634.667	1625.33	990.667	1007.22	284.197	0.983563	0.282159
			Hip Abductor	4	237.333	233.333	82.7778	84.663	2.81879	1.02277		169.333	1462.67	1293.33	737.889	358.699	1.75275	0.486115
			Hip Flexor	5.33333	256	250.667	86.4444	91.7297	2.89974	1.06114		445.333	1277.33	832	740.222	236.418	1.12399	0.319388
			Hip Extensor	10	270.667	260.667	99.5	97.609	2.61977	0.980995		524	1673.33	1149.33	965.333	339.876	1.19061	0.352082
			Knee Flexor	73.3333	332	258.667	186.111	74.4683	1.38985	0.400128		368	1645.33	1277.33	935.444	364.923	1.36548	0.390107
			Knee Extensor	86.6667	372	285.333	185.667	86.9564	1.5368	0.468347		492	1694.67	1202.67	1022.11	351.474	1.17665	0.343871
			Ankle Dorsiflexor	76	301.333	225.333	169.889	75.9084	1.32636	0.446812		460	1612	1152	931.778	321.344	1.23635	0.344871
			Ankle Plantarflexor	52	409.333	357.333	177.889	113.932	2.00874	0.640467		262.667	1596	1333.33	845.444	380.976	1.57708	0.450622
		Medium	Hip Adductor	65.3333	474.667	409.333	221.944	116.795	1.84431	0.526234		292	1226.67	934.667	804.389	272.737	1.16196	0.339062
			Hip Abductor	4	234.667	230.667	85.9444	85.5676	2.6839	0.995615		349.333	985.333	636	596.667	177.057	1.06592	0.296744
			Hip Flexor	5.33333	308	302.667	96.3889	95.9168	3.14006	0.995102		261.333	960	698.667	642.278	192.966	1.0878	0.30044
			Hip Extensor	6.66667	729.333	722.667	136.111	201.21	5.30939	1.47827		320	1984	1664	846.111	449.076	1.96664	0.530753
			Knee Flexor	73.3333	405.333	332	204	90.8341	1.62745	0.445265		454.667	1057.33	602.667	718.333	204.578	0.838979	0.284795
			Knee Extensor	38.6667	540	501.333	216.444	128.926	2.31622	0.595656		521.333	1098.67	577.333	790.556	175.333	0.730288	0.221785
			Ankle Dorsiflexor	101.333	330.667	229.333	196.778	75.5285	1.16544	0.383826		257.333	925.333	668	637	176.408	1.04867	0.276936
			Ankle Plantarflexor	42.6667	301.333	258.667	180.167	78.9108	1.43571	0.437988		238.667	920	681.333	576.167	196.532	1.18253	0.341102
		Small	Hip Adductor	101.333	882.667	781.333	371.833	188.068	2.1013	0.505786		442.667	1429.33	986.667	784.5	264.888	1.2577	0.337653
			Hip Abductor	9.33333	232	222.667	112.222	86.0891	1.98416	0.767131		216	956	740	466.778	217.199	1.58534	0.465315
			Hip Flexor	12	336	324	150.778	114.203	2.14886	0.757424		305.333	672	366.667	498.778	107.876	0.73513	0.21628
			Hip Extensor	32	344	312	129.333	107.45	2.41237	0.830797		230.667	1246	1015.33	547.056	268.105	1.856	0.490088
			Knee Flexor	44	1086	1042	286.278	267.843	3.63982	0.935605		298.667	1188	889.333	658.778	269.529	1.34997	0.409135
			Knee Extensor	110.667	980	869.333	356.389	242.2	2.43928	0.679596		384	1514.67	1130.67	741.667	304.567	1.52449	0.410652
			Ankle Dorsiflexor	117.333	906.667	789.333	282.778	210.18	2.79136	0.743269		332	1280	948	636.333	256.686	1.48979	0.403383
			Ankle Plantarflexor	114.667	325.333	210.667	211.111	80.1016	0.997895	0.379429		236	612	376	446.333	124.857	0.84242	0.279739
	Following posterior pulls	Large	Hip Adductor	89.3333	458.667	369.333	214.667	102.104	1.7205	0.475639		514.667	1362.67	848	803	266.36	1.05604	0.331706
			Hip Abductor	4	206.667	202.667	66.3333	75.912	3.05528	1.1444		138.667	908	769.333	502.167	210.789	1.53203	0.419759
			Hip Flexor	4	286.667	282.667	110.667	105.227	2.55422	0.950843		241.333	1425.33	1184	640	316.643	1.85	0.494755
			Hip Extensor	4	837.333	833.333	125.889	233.893	6.61959	1.85793		300	998.667	698.667	645.556	234.914	1.08227	0.363894
			Knee Flexor	21.3333	308	286.667	167.333	82.203	1.71315	0.491253		466.667	1322.67	856	827.444	303.29	1.03451	0.366538
			Knee Extensor	94.6667	313.333	218.667	207.778	63.8681	1.05241	0.307387		428	1276	848	666.222	285.449	1.27285	0.428459
			Ankle Dorsiflexor	86.6667	273.333	186.667	175.667	57.734	1.06262	0.328656		408	1282.67	874.667	786.889	268.649	1.11155	0.341407
			Ankle Plantarflexor	78.6667	296	217.333	200.222	58.9548	1.08546	0.294447		561.333	1460	898.667	927.889	252.138	0.968507	0.271733
		Medium	Hip Adductor	78.6667	360	281.333	209.722	83.6232	1.34146	0.398733		382.667	929.333	546.667	600.444	160.872	0.910437	0.267921
			Hip Abductor	4	204	200	71.6111	78.5857	2.79286	1.0974		128	526.667	398.667	368.167	127.804	1.08284	0.347137
			Hip Flexor	5.33333	214.667	209.333	86.7778	83.4149	2.41229	0.961247		144	894.667	750.667	436.778	192.622	1.71865	0.441007
			Hip Extensor	4	280	276	81.9444	92.5585	3.36814	1.12953		40	1444	1404	591.056	409.882	2.37541	0.693474
			Knee Flexor	38.6667	349.333	310.667	185.778	83.4495	1.67225	0.44919		382.667	1632	1249.33	645	330.792	1.93695	0.512856
			Knee Extensor	86.6667	314.667	228	186.333	71.6741	1.22361	0.384655		278	1413.33	1135.33	592.611	318.234	1.91582	0.537003
			Ankle Dorsiflexor	106.667	328	221.333	176.667	78.5824	1.25283	0.444806		312	1393.33	1081.33	556.111	284.584	1.94446	0.51174
			Ankle Plantarflexor	68	320	252	178.167	88.9885	1.41441	0.499468		292	1152	860	670.333	256.944	1.28294	0.383308
		Small	Hip Adductor	129.333	461.333	332	270.556	121.179	1.2271	0.447888		442.667	993.333	550.667	618.5	164.324	0.890326	0.265681
			Hip Abductor	4	214.667	210.667	85.1111	88.5927	2.4752	1.04091		190.667	546.667	356	416.667	133.841	0.8544	0.321218
			Hip Flexor	36	628	592	162.278	167.509	3.64807	1.03223		152	1500	1348	556.556	359.277	2.42204	0.645537
			Hip Extensor	9.33333	432	422.667	102.944	125.859	4.10577	1.22259		149.333	1674	1524.67	608.667	502.543	2.50493	0.825646
			Knee Flexor	97.3333	422	324.667	236.056	94.1996	1.37538	0.399057		450.667	1497.33	1046.67	666.056	281.659	1.57144	0.422875
			Knee Extensor	112	470.667	358.667	236.5	97.3529	1.51656	0.41164		385.333	1154.67	769.333	598.056	235.755	1.28639	0.394203
			Ankle Dorsiflexor	136	469.333	333.333	262.667	115.278	1.26904	0.438876		346.667	1325.33	978.667	623.667	259.953	1.56921	0.416814
			Ankle Plantarflexor	162.667	393.333	230.667	262.444	81.0932	0.878916	0.308992		426.667	1326.67	900	617.667	250.756	1.4571	0.405973
	Following medial pulls	Large	Hip Adductor	62	344	282	169.056	94.7304	1.66809	0.560351		688	1490.67	802.667	1069.78	245.226	0.750312	0.229231
			Hip Abductor	4	192	188	65.4444	78.8779	2.87267	1.20527		440	1198.67	758.667	863	214.13	0.879104	0.248122
			Hip Flexor	21.3333	208	186.667	86.7222	81.3773	2.15247	0.938367		689.333	1353.33	664	873.944	180.368	0.759774	0.206384
			Hip Extensor	10	841.333	831.333	183.611	233.921	4.52769	1.274		468	1426.67	958.667	971.944	329.001	0.986339	0.338498
			Knee Flexor	105.333	320	214.667	192.111	87.2465	1.11741	0.454146		418	1526.67	1108.67	982.944	365.436	1.1279	0.371777
			Knee Extensor	28	414.667	386.667	226.667	98.1477	1.70588	0.433005		558	1604	1046	1065.17	310.581	0.982006	0.29158
			Ankle Dorsiflexor	90.6667	314.667	224	192	70.7889	1.16667	0.368692		426	1626.67	1200.67	1130.5	384.265	1.06207	0.339907
			Ankle Plantarflexor	81.3333	372	290.667	191.167	88.844	1.52049	0.464746		520	1620	1100	1067.78	361.553	1.03018	0.338603
		Medium	Hip Adductor	36	397.333	361.333	159.111	104.291	2.27095	0.655458		445.333	1142.67	697.333	772.889	168.425	0.902243	0.217916
			Hip Abductor	4	218.667	214.667	78.2222	85.8796	2.74432	1.09789		432	1097.33	665.333	696.778	175.708	0.954872	0.252172
			Hip Flexor	6.66667	322	315.333	123.389	102.297	2.55561	0.829059		541.333	917.333	376	698.556	107.591	0.538254	0.154019
			Hip Extensor	12	262.667	250.667	103.667	90.476	2.41801	0.872758		232	1444	1212	707.667	323.761	1.71267	0.457505
			Knee Flexor	17.3333	830.667	813.333	225.222	211.112	3.61125	0.937351		388	1280	892	762.889	241.748	1.16924	0.316885
			Knee Extensor	89.3333	444	354.667	245.111	102.53	1.44696	0.418301		642.667	1005.33	362.667	772	109.273	0.469775	0.141545
			Ankle Dorsiflexor	68	346.667	278.667	215.333	100.644	1.29412	0.467389		384	1072	688	758.444	198.254	0.90712	0.261396
			Ankle Plantarflexor	73.3333	380	306.667	190.111	98.1797	1.61309	0.516433		452	1173.33	721.333	849.333	222.321	0.849294	0.26176
		Small	Hip Adductor	68	616	548	246.222	150.67	2.22563	0.611926		421.333	1073.33	652	644.444	174.197	1.01172	0.270305
			Hip Abductor	5.33333	329.333	324	143.944	106.986	2.25087	0.743245		190.667	1112	921.333	651.111	337.978	1.41502	0.51908
			Hip Flexor	36	564	528	226.556	181.901	2.33055	0.8029		198.667	1112	913.333	607.556	250.816	1.50329	0.412829
			Hip Extensor	22.6667	724	701.333	176.944	193.935	3.96358	1.09602		100	944	844	490.889	250.219	1.71933	0.509727
			Knee Flexor	154.667	920	765.333	354.889	205.224	2.15654	0.578276		474	970	496	623.056	136.514	0.796077	0.219104
			Knee Extensor	82.6667	584	501.333	326.667	142.064	1.53469	0.434891		382.667	1133.33	750.667	653.222	176.352	1.14918	0.269972
			Ankle Dorsiflexor	153.333	678	524.667	312.167	145.332	1.68073	0.46556		449.333	1173.33	724	698.167	195.533	1.037	0.280066
			Ankle Plantarflexor	69.3333	748	678.667	298.222	178.404	2.27571	0.598227		489.333	1054.67	565.333	742.278	168.842	0.76162	0.227465
	Following lateral pulls	Large	Hip Adductor	72	358.667	286.667	179.444	98.2406	1.59752	0.547471		806.667	1354.67	548	1039.33	160.714	0.527261	0.154632
			Hip Abductor	4	173.333	169.333	62.3333	72.9901	2.71658	1.17096		400	1080	680	719	195.227	0.945758	0.271526
			Hip Flexor	17.3333	213.333	196	93.5556	74.8954	2.09501	0.800545		634.667	1148	513.333	842.667	188.54	0.609177	0.223743
			Hip Extensor	13.3333	369.333	356	130.556	121.763	2.72681	0.932651		492	1258.67	766.667	924.222	236.945	0.829526	0.256372
			Knee Flexor	97.3333	405.333	308	205.222	97.4959	1.50081	0.475075		553.333	1448	894.667	1027.56	239.94	0.870675	0.233505
			Knee Extensor	72	281.333	209.333	187	62.1945	1.11943	0.332591		530.667	1524	993.333	891.667	295.514	1.11402	0.331417
			Ankle Dorsiflexor	89.3333	306.667	217.333	175.556	81.5929	1.23797	0.46477		661.333	1378.67	717.333	1002.33	227.63	0.715663	0.2271
			Ankle Plantarflexor	78.6667	321.333	242.667	163.556	87.8848	1.4837	0.537339		701.333	1452	750.667	981.222	226.067	0.765032	0.230394
		Medium	Hip Adductor	54	668	614	197.944	165.825	3.10188	0.837733		638.667	1004	365.333	818.722	110.22	0.446224	0.134624
			Hip Abductor	4	342.667	338.667	89.4444	109.285	3.78634	1.22182		269.333	1464	1194.67	678.444	317.137	1.76089	0.467447
			Hip Flexor	34.6667	276	241.333	115.611	85.3695	2.08746	0.73842		338.667	762.667	424	536.111	138.716	0.790881	0.258745
			Hip Extensor	4	912	908	154.222	250.932	5.88761	1.62708		166.667	1342	1175.33	690.111	346.176	1.70311	0.501623
			Knee Flexor	24	442.667	418.667	203.444	114.47	2.05789	0.562659		426.667	985.333	558.667	652.222	163.394	0.856559	0.250519
			Knee Extensor	108	472	364	224.5	92.6316	1.62138	0.412613		433.333	1090	656.667	697.778	232.313	0.941083	0.332933
			Ankle Dorsiflexor	88	406.667	318.667	197.611	109.882	1.61259	0.556054		369.333	1020	650.667	679	207.106	0.958272	0.305016
			Ankle Plantarflexor	38.6667	320	281.333	172.333	100.763	1.6325	0.584696		289.333	1018	728.667	605.944	201.134	1.20253	0.331934
		Small	Hip Adductor	64	600	536	234.222	147.368	2.28843	0.629182		510.667	814.667	304	684.556	112.882	0.444084	0.164898
			Hip Abductor	4	334.667	330.667	87.3333	101.983	3.78626	1.16774		93.3333	1016	922.667	513.889	243.696	1.79546	0.474219
			Hip Flexor	64	458.667	394.667	173.111	123.969	2.27985	0.716125		198.667	748	549.333	480.556	146.399	1.14312	0.304646
			Hip Extensor	8	418.667	410.667	148.944	141.767	2.75718	0.951813		265.333	1614	1348.67	844.722	443.162	1.59658	0.524624
			Knee Flexor	97.3333	544	446.667	289.556	115.096	1.54259	0.39749		492	878	386	651.333	119.435	0.592631	0.18337
			Knee Extensor	98.6667	590	491.333	303.833	132.287	1.61711	0.435393		406.667	734	327.333	596.056	92.5432	0.549166	0.155259
			Ankle Dorsiflexor	64	600	536	284.333	129.303	1.88511	0.454758		333.333	894.667	561.333	588.444	181.188	0.953927	0.307911
			Ankle Plantarflexor	85.3333	372	286.667	230.611	88.8246	1.24307	0.385171		349.333	800	450.667	529.5	122.561	0.851117	0.231465
